# Supplementary material for: Interrogating causal pathways linking genetic variants, small molecule metabolites, and circulating lipids
Source: Genome Med. 2014 Mar 28;6(3):25. doi: 10.1186/gm542 (PMC4062056; doi:10.1186/gm542)
Supplement: Additional file 1: Table S1 — Description of study samples. Table S2. Characteristics of metabolites analyzed in this study. Table S3. SNP quality metrics in KORA and TwinsUK. Table S4. Metabolite-lipid correlation metrics. Table S5. Results of conditional analysis. Table S6. Results of Mendelian randomization. Table S7. Results of structural equation modeling. Table S8. Skewness of metabolites in 38 significant SNP-MET-LIP sets tested. [file gm542-S1.xlsx]

## Sheet: TS1
Additional file 1: Table S1.
		KORA	TwinsUK
CHARACTEREISTICS	Samples with phenotypes (male, female)	1,797 (48.8%, 51.2%)	1,179 (3.4%, 96.6%)
	Ethnicity (sample source)	White caucasian (Augsburg, Germany)	White caucasian (United Kingdom)
	Age, years (sd) (male / female)	61.21 (8.9) / 60.61 (8.8)	52.52 (18.57) / 57.04 (11.08)
	BMI, kg/m2 (sd) (male / female)	29.16 (4.22) / 27.15 (5.51)	26.7 (4.5) / 26.28 (5.0)
	T2D, %	0.1015	0.032
LIPIDS	TC, mg/dl (sd)	221.71 (39.28)	208.56 (45.67)
	LDL-C, mg/dl (sd)	139.92 (35.02)	124.72 (40.03)
	HDL-C, mg/dl (sd)	56.50 (14.55)	63.89 (20.52)
	TG, mg/dl (sd)	132.55 (93.87)	99.61 (59.29)
GENOTYPING	Genotyping platform & SNP panel	Affymetrix 6.0	Illumina HumanHap300, 610Q, 1M‐Duo, 1.2MDuo
	Genotyping center	HMGU, Neuherberg, Germany	Duke University (USA), Helsinki University (Finland), Wellcome Trust Sanger Institute (UK)
	Genotyping calling algorithm	Birdseed	Illluminus calling algorithm
SAMPLE QC	Call rate	0.93	0.98
	Heterozygosity	None	2 sd from the sample mean
	Ethnic outliers excluded	None	Non-European ancestry
	Other exclusions	None	Misspecified Relatedness/Zygosity
SNP QC	MAF	None	0.01
	HWE	None	< 1x10-6
	Call rate	None	≤ 0.97 (MAF > 0.05), ≤ 0.99 (0.01 < MAF < 0.05)
	Other	None	Discordance
	SNP number in QC-ed dataset	869339	874733
IMPUTATION STATS	Imputation software	Impute	Impute v2
	Imputation reference panel	HM2 (CEU, rel 22, b36)	HM2 (CEU+YRI+ASN, rel 22, b36)
	Imputation quality metrics	Calling threshold 0.9	Calling threshold 0.9
	Other SNP QC filters applied?	None	None
DATA ANALYSIS	Number of SNPs imputed	2743205	2657660
	Trait transformation	TC, LDL-C, HDL-C. untransformed, TG. log-transformed	TC, LDL-C, HDL-C. untransformed, TG. log-transformed
	Adjustments	Sex, Age, Batch	Sex, Age, Batch
	Analysis method	Linear regression with adjustment, additive effects	Linear regression with adjustment, additive effects
REFERENCES	Reference cohort	Wichmann et al, Gesundheitswesen. 2005 Aug;67. 26-30	Richards, J.B. et al, Lancet S79, 2290 (2006)
	Reference GWAS	Kolz, Johnson et al, PLoS Genetics.2009	Soranzo, Nicole et al, PLoS Genetics 5. e1000445 (2009)
	Website	http.//epi.gsf.de/kora-gen/index_e.php	http://www.twin-research.ac.uk/

## Sheet: TS2
Supplementary Table 2.
Abbreviation	Full biochemical	CV	Heritability
C0	Carnitine	0.066883	0.362653
C10	Decanoylcarnitine	0.0604907	0.507468
C10:1	Decenoylcarnitine	0.0930285	0.462203
C10:2	Decadienylcarnitine	0.118773	0.40113
C12	Dodecanoylcarnitine	0.0731408	0.393332
C12:1	Dodecenoylcarnitine	0.113582	0.438266
C12‐DC	Dodecanedioylcarnitine	0.10254	0
C14	Tetradecanoylcarnitine	0.0909952	0.136182
C14:1	Tetradecenoylcarnitine	0.0710168	0.304511
C14:1‐OH	Hydroxytetradecenoylcarnitine	0.15967	0.13
C14:2	Tetradecadienylcarnitine	0.141521	0.381818
C14:2‐OH	Hydroxytetradecadienylcarnitine	0.175346	0.26
C16	Hexadecanoylcarnitine	0.0898124	0.228391
C16:1	Hexadecenoylcarnitine	0.125099	0.102621
C16:1‐OH	Hydroxyhexadecenoylcarnitine	0.198168	0.02
C16:2‐OH	Hydroxyhexadecadienylcarnitine	0.190671	0.15
C18	Octadecanoylcarnitine	0.146827	1.09498e-12
C18:1	Octadecenoylcarnitine	0.0897404	0.200688
C18:2	Octadecadienylcarnitine	0.140356	0.151547
C2	Acetylcarnitine	0.0661871	1.40088e-13
C3	Propionylcarnitine	0.0746737	0.00221507
C4‐OH(C3‐DC)	Hydroxybutyrylcarnitine	0.135312	0.21
C5‐OH (C3‐DC‐M)	Hydroxyvalerylcarnitine (Methylmalonylcarnitine)	0.193391	0.02
C4	Butyrylcarnitine	0.0631271	0.581432
C6(C4:1‐DC)	Hexanoylcarnitine (Fumarylcarnitine)	0.0910967	0.5
C5	Valerylcarnitine	0.0803785	0.0459457
C5‐DC(C6‐OH)	Glutarylcarnitine (Hydroxyhexanoylcarnitine)	0.18498	0.05
C5‐M‐DC	Methylglutarylcarnitine	0.171008	0.19
C5:1	Tiglylcarnitine	0.155321	0.417355
C5:1‐DC	Glutaconylcarnitine	0.163873	0
C6:1	Hexenoylcarnitine	0.209749	0.13964
C7‐DC	Pimelylcarnitine	0.122064	0.04
C8	Octanoylcarnitine	0.0581803	0.496351
C8:1	Octenoylcarnitine	0.0976643	0.540084
C9	Nonaylcarnitine	0.11297	0.409379
Arg	Arginine	0.0701503	0.427624
Gln	Glutamine	0.0801844	0.15313
Gly	Glycine	0.0864744	0.4304
His	Histidine	0.0754564	0.088118
Met	Methionine	0.0869673	2.91035e-14
Orn	Ornithine	0.0994853	6.55941e-14
Phe	Phenylalanine	0.0851023	0.0250725
Pro	Proline	0.0596382	0.370248
Ser	Serine	0.0960712	0.209982
Thr	Threonine	0.0937786	0.204512
Trp	Tryptophan	0.0702355	2.83698e-15
Tyr	Tyrosine	0.0967769	1.84412e-15
Val	Valine	0.0919047	0.276457
xLeu	Leucine/Isoleucine	0.0920992	0.00425712
PC aa C24:0	Phosphatidylcholine diacyl C24:0	0.226961	0.00133698
PC aa C26:0	Phosphatidylcholine diacyl C26:0	0.157396	0.433576
PC aa C28:1	Phosphatidylcholine diacyl C28:1	0.0695423	0.584229
PC aa C30:0	Phosphatidylcholine diacyl C30:0	0.0625965	0.453917
PC aa C32:0	Phosphatidylcholine diacyl C32:0	0.0641493	0.444266
PC aa C32:1	Phosphatidylcholine diacyl C32:1	0.0656357	0.520935
PC aa C32:2	Phosphatidylcholine diacyl C32:2	0.0819895	0.438153
PC aa C32:3	Phosphatidylcholine diacyl C32:3	0.0948423	0.518669
PC aa C34:1	Phosphatidylcholine diacyl C34:1	0.0554372	0.405465
PC aa C34:2	Phosphatidylcholine diacyl C34:2	0.0627592	0.151349
PC aa C34:3	Phosphatidylcholine diacyl C34:3	0.0644169	0.427083
PC aa C34:4	Phosphatidylcholine diacyl C34:4	0.0689671	0.490686
PC aa C36:0	Phosphatidylcholine diacyl C36:0	0.0889078	0.461994
PC aa C36:1	Phosphatidylcholine diacyl C36:1	0.0602615	0.448698
PC aa C36:2	Phosphatidylcholine diacyl C36:2	0.0559827	0.450835
PC aa C36:3	Phosphatidylcholine diacyl C36:3	0.0632501	0.41298
PC aa C36:4	Phosphatidylcholine diacyl C36:4	0.0578122	0.481109
PC aa C36:5	Phosphatidylcholine diacyl C36:5	0.0615093	0.554559
PC aa C36:6	Phosphatidylcholine diacyl C36:6	0.12125	0.491433
PC aa C38:0	Phosphatidylcholine diacyl C38:0	0.0847085	0.381525
PC aa C38:3	Phosphatidylcholine diacyl C38:3	0.0633779	0.502942
PC aa C38:4	Phosphatidylcholine diacyl C38:4	0.0574166	0.597058
PC aa C38:5	Phosphatidylcholine diacyl C38:5	0.0605644	0.516148
PC aa C38:6	Phosphatidylcholine diacyl C38:6	0.0619856	0.472999
PC aa C40:1	Phosphatidylcholine diacyl C40:1	0.077825	0.247161
PC aa C40:2	Phosphatidylcholine diacyl C40:2	0.186438	0.260511
PC aa C40:3	Phosphatidylcholine diacyl C40:3	0.169409	0.437644
PC aa C40:4	Phosphatidylcholine diacyl C40:4	0.0574477	0.522821
PC aa C40:5	Phosphatidylcholine diacyl C40:5	0.0624576	0.563949
PC aa C40:6	Phosphatidylcholine diacyl C40:6	0.0661814	0.577288
PC aa C42:0	Phosphatidylcholine diacyl C42:0	0.0846994	0.513449
PC aa C42:1	Phosphatidylcholine diacyl C42:1	0.100257	0.470567
PC aa C42:2	Phosphatidylcholine diacyl C42:2	0.161422	0.487685
PC aa C42:4	Phosphatidylcholine diacyl C42:4	0.154917	0.228981
PC aa C42:5	Phosphatidylcholine diacyl C42:5	0.11	0.430826
PC aa C42:6	Phosphatidylcholine diacyl C42:6	0.0842292	0.462027
PC ae C30:0	Phosphatidylcholine acyl‐alkyl C30:0	0.083974	0.350686
PC ae C30:2	Phosphatidylcholine acyl‐alkyl C30:2	0.189286	0.241981
PC ae C32:1	Phosphatidylcholine acyl‐alkyl C32:1	0.068331	0.53956
PC ae C32:2	Phosphatidylcholine acyl‐alkyl C32:2	0.0844015	0.587129
PC ae C34:0	Phosphatidylcholine acyl‐alkyl C34:0	0.0865577	0.464736
PC ae C34:1	Phosphatidylcholine acyl‐alkyl C34:1	0.0635835	0.512659
PC ae C34:2	Phosphatidylcholine acyl‐alkyl C34:2	0.0644628	0.532342
PC ae C34:3	Phosphatidylcholine acyl‐alkyl C34:3	0.0672557	0.497433
PC ae C36:0	Phosphatidylcholine acyl‐alkyl C36:0	0.131197	0.177646
PC ae C36:1	Phosphatidylcholine acyl‐alkyl C36:1	0.0644061	0.285443
PC ae C36:2	Phosphatidylcholine acyl‐alkyl C36:2	0.0591812	0.532287
PC ae C36:3	Phosphatidylcholine acyl‐alkyl C36:3	0.0623732	0.449352
PC ae C36:4	Phosphatidylcholine acyl‐alkyl C36:4	0.0614159	0.443709
PC ae C36:5	Phosphatidylcholine acyl‐alkyl C36:5	0.0630509	0.420353
PC ae C38:0	Phosphatidylcholine acyl‐alkyl C38:0	0.0852428	0.328853
PC ae C38:1	Phosphatidylcholine acyl‐alkyl C38:1	0.201809	0.063522
PC ae C38:2	Phosphatidylcholine acyl‐alkyl C38:2	0.118713	0.120986
PC ae C38:3	Phosphatidylcholine acyl‐alkyl C38:3	0.0555115	0.232669
PC ae C38:4	Phosphatidylcholine acyl‐alkyl C38:4	0.0626197	0.40661
PC ae C38:5	Phosphatidylcholine acyl‐alkyl C38:5	0.0689789	0.448354
PC ae C38:6	Phosphatidylcholine acyl‐alkyl C38:6	0.0608093	0.445581
PC ae C40:0	Phosphatidylcholine acyl‐alkyl C40:0	0.0381981	0.324533
PC ae C40:1	Phosphatidylcholine acyl‐alkyl C40:1	0.0986492	0.30168
PC ae C40:2	Phosphatidylcholine acyl‐alkyl C40:2	0.0644491	0.509843
PC ae C40:3	Phosphatidylcholine acyl‐alkyl C40:3	0.0647708	0.155982
PC ae C40:4	Phosphatidylcholine acyl‐alkyl C40:4	0.0528864	0.372063
PC ae C40:5	Phosphatidylcholine acyl‐alkyl C40:5	0.0604498	0.42533
PC ae C40:6	Phosphatidylcholine acyl‐alkyl C40:6	0.0664147	0.489612
PC ae C42:0	Phosphatidylcholine acyl‐alkyl C42:0	0.105274	0.138968
PC ae C42:1	Phosphatidylcholine acyl‐alkyl C42:1	0.1046	0.175605
PC ae C42:2	Phosphatidylcholine acyl‐alkyl C42:2	0.104045	0.474427
PC ae C42:3	Phosphatidylcholine acyl‐alkyl C42:3	0.106548	0.347318
PC ae C42:4	Phosphatidylcholine acyl‐alkyl C42:4	0.0862859	0.424853
PC ae C42:5	Phosphatidylcholine acyl‐alkyl C42:5	0.0750439	0.46069
PC ae C44:3	Phosphatidylcholine acyl‐alkyl C44:3	0.236645	0.21934
PC ae C44:4	Phosphatidylcholine acyl‐alkyl C44:4	0.13757	0.370382
PC ae C44:5	Phosphatidylcholine acyl‐alkyl C44:5	0.0640292	0.555909
PC ae C44:6	Phosphatidylcholine acyl‐alkyl C44:6	0.0581897	0.572695
lysoPC a C14:0	lysoPhosphatidylcholine acyl C14:0	0.0718594	0.402282
lysoPC a C16:0	lysoPhosphatidylcholine acyl C16:0	0.0625493	0.18188
lysoPC a C16:1	lysoPhosphatidylcholine acyl C16:1	0.0698791	0.287398
lysoPC a C17:0	lysoPhosphatidylcholine acyl C17:0	0.0812757	0.40264
lysoPC a C18:0	lysoPhosphatidylcholine acyl C18:0	0.0667875	0.281752
lysoPC a C18:1	lysoPhosphatidylcholine acyl C18:1	0.0667456	0.215029
lysoPC a C18:2	lysoPhosphatidylcholine acyl C18:2	0.0608663	0.333744
lysoPC a C20:3	lysoPhosphatidylcholine acyl C20:3	0.0759887	0.14994
lysoPC a C20:4	lysoPhosphatidylcholine acyl C20:4	0.0611422	0.178128
lysoPC a C24:0	lysoPhosphatidylcholine acyl C24:0	0.195446	0.288697
lysoPC a C26:1	lysoPhosphatidylcholine acyl C26:1	0.0572871	0.170141
lysoPC a C28:0	lysoPhosphatidylcholine acyl C28:0	0.165625	0.374649
lysoPC a C28:1	lysoPhosphatidylcholine acyl C28:1	0.150036	0.386273
SM (OH) C14:1	Hydroxysphingomyeline C14:1	0.0868833	0.593033
SM (OH) C16:1	Hydroxysphingomyeline C16:1	0.0702854	0.502141
SM (OH) C22:1	Hydroxysphingomyeline C22:1	0.0847946	0.302373
SM (OH) C22:2	Hydroxysphingomyeline C22:2	0.0915328	0.501499
SM (OH) C24:1	Hydroxysphingomyeline C24:1	0.104053	0.327262
SM C16:0	Sphingomyeline C16:0	0.0833973	0.497304
SM C16:1	Sphingomyeline C16:1	0.067047	0.588071
SM C18:0	Sphingomyeline C18:0	0.0915801	0.444532
SM C18:1	Sphingomyeline C18:1	0.0818149	0.448444
SM C20:2	Sphingomyeline C20:2	0.222437	0.506692
SM C24:0	Sphingomyeline C24:0	0.0876655	0.431173
SM C24:1	Sphingomyeline C24:1	0.083781	0.459888
SM C26:0	Sphingomyeline C26:0	0.220671	0.339044
SM C26:1	Sphingomyeline C26:1	0.203599	0.384438
H1	Hexose	0.0541356	0.433907

## Sheet: TS3
Supplementary Table 3.
							KORA						TwinsUK
SNP	Chr	Position	Locus	Alleles	N	MAF	HWE	G/I	info	Call rate	N	MAF	HWE	G/I	info
rs12027135	1	25648320	LDLRAP1	A/T	1797	0.462677	0.525246	I	0.963691	NA	1176	0.44475	0.85926	I	0.95795
rs4660293	1	39800767	PABPC4	G/A	1790	0.238268	0.0316714	G	NA	0.996141	1176	0.22406	0.35606	I	1
rs2479409	1	55277238	PCSK9	G/A	1781	0.341381	0.916062	G	NA	0.99118	462	0.1991	0.05727	I	NA
rs2131925	1	62823186	ANGPTL3	G/T	1797	0.325138	0.178219	I	0.995826	NA	1176	0.3816	0.022121	I	0.99809
rs7515577	1	92782026	EVI5	C/A	1760	0.217614	0.0497729	G	NA	0.979603	1176	0.20282	0.85705	I	0.99614
rs629301	1	109619829	SORT1	G/T	1797	0.218976	1	G	NA	1	1176	0.20589	1	I	0.98674
rs1689800	1	180435508	ZNF648	G/A	1797	0.362041	0.129044	I	0.981124	NA	1176	0.34728	0.094117	I	0.97484
rs2642442	1	219037216	MOSC1	C/T	1787	0.321768	0.416192	G	NA	0.994487	1176	0.30046	0.18708	I	0.84593
rs4846914	1	228362314	GALNT2	G/A	1788	0.409676	0.106549	G	NA	0.995039	1176	0.40308	0.67149	I	0.86396
rs514230	1	232925220	IRF2BP	T/A	1797	0.475811	0.166644	I	0.98899	NA	1176	0.52735	0.41254	I	0.92936
rs1367117	2	21117405	APOB	A/G	1797	0.304607	0.318776	I	0.955566	NA	1176	0.32406	0.38612	I	0.9115
rs1042034	2	21078786	APOB	C/T	1797	0.237113	0.504262	I	0.979061	NA	1176	0.21506	0.34064	I	0.9852
rs1260326	2	27584444	GCKR	T/C	1797	0.423938	0.169431	I	0.975377	NA	1176	0.38305	0.95079	I	0.99989
rs4299376	2	43926080	ABCG5/8	G/T	1797	0.318153	0.203586	I	0.984938	NA	1176	0.32473	0.35133	I	0.98355
rs7570971	2	136039146	RAB3GAP1	A/C	1797	0.449842	0.0392287	I	0.959589	NA	1176	0.29304	0.00040979	I	0.97122
rs12328675	2	165249046	COBLL1	C/T	1797	0.119537	0.811191	I	0.956518	NA	1176	0.11824	0.57703	I	0.99354
rs10195252	2	165221337	COBLL1	C/T	1797	0.398551	0.0192165	I	0.967215	NA	1176	0.39838	0.85543	I	1
rs2972146	2	226837161	IRS1	G/T	1797	0.358941	0.0382478	I	0.98785	NA	1176	0.33833	0.47307	I	0.98065
rs2290159	3	12603920	RAF1	C/G	1797	0.189115	0.105104	I	0.991423	NA	1176	0.22289	0.076242	I	0.99545
rs645040	3	137409312	MSL2L1	G/T	1792	0.211217	0.287551	G	NA	0.997244	1176	0.22444	0.55711	I	0.9973
rs442177	4	88249285	KLHL8	G/T	1797	0.41402	0.731652	I	0.987189	NA	1176	0.41551	0.95211	I	0.98949
rs13107325	4	103407732	SLC39A8	T/C	1669	0.0569203	0.247668	G	NA	0.929438	1176	0.075707	0.67474	I	0.99965
rs6450176	5	53333782	ARL15	A/G	1797	0.255119	0.276333	I	0.937578	NA	1176	0.26634	0.26216	I	0.96052
rs9686661	5	55897543	MAP3K1	T/C	1797	0.179167	0.932497	I	0.948512	NA	1176	0.19512	0.076895	I	0.94754
rs12916	5	74692295	HMGCR	C/T	1797	0.413061	0.765593	I	0.9794	NA	1176	0.39435	0.58292	I	0.94961
rs6882076	5	156322875	TIMD4	T/C	1797	0.362029	0.211408	I	0.978722	NA	1176	0.3614	0.019318	I	0.95009
rs3757354	6	16235386	MYLIP	T/C	1797	0.237872	0.0836792	I	0.865407	NA	1176	0.19558	0.35413	I	1
rs1800562	6	26201120	HFE	A/G	1779	0.0458123	0.000204451	G	NA	0.989526	1176	0.07568	0.2051	I	1
rs3177928	6	32520413	HLA	A/G	1794	0.121795	0.184081	G	NA	0.998346	1176	0.15288	0.21312	I	0.96169
rs2247056	6	31373469	HLA	T/C	1797	0.233698	0.644786	I	0.995934	NA	1176	0.29223	0.15789	I	0.97794
rs2814982	6	34654538	C6orf106	T/C	1797	0.107611	0.00617743	I	0.68622	NA	1176	0.089286	0.8569	I	1
rs2814944	6	34660775	C6orf106	A/G	1694	0.13902	0.265478	G	NA	0.942668	1176	0.13478	0.0037084	I	1
rs9488822	6	116419586	FRK	T/A	1797	0.342307	0.818579	I	0.922809	NA	1176	0.35599	0.40866	I	0.95661
rs605066	6	139871359	CITED2	C/T	1797	0.421506	0.658059	I	0.980654	NA	1176	0.40335	0.060054	I	0.96512
rs1564348	6	160498850	LPA	C/T	1770	0.15678	0.242554	G	NA	0.985116	1176	0.16412	0.16823	I	1
rs1084651	6	161009807	LPA	A/G	1797	0.155775	0.168273	I	0.926799	NA	1097	0.144	0.4615	I	NA
rs12670798	7	21549442	DNAH11	C/T	1797	0.21598	0.464481	I	0.968189	NA	1176	0.23895	0.74888	I	1
rs2072183	7	44545705	NPC1L1	C/G	1797	0.256789	0.335366	I	0.58307	NA	1176	0.24066	0.63179	I	0.68654
rs13238203	7	71767603	TYW1B	T/C	1797	0.0343584	1	I	0.584673	NA	1176	0.028797	1	I	0.791
rs17145738	7	72620810	MLXIPL	T/C	1788	0.113535	0.638091	G	NA	0.995039	1176	0.1058	0.87718	I	0.96139
rs4731702	7	130083924	KLF14	T/C	1797	0.462838	0.108758	I	0.978352	NA	1176	0.48895	0.35117	I	1
rs9987289	8	9222556	PPP1R3B	A/G	1797	0.0751699	0.70767	I	0.934553	NA	1176	0.086826	0.85406	I	0.9766
rs11776767	8	10721339	PINX1	C/G	1797	0.36469	0.95942	I	0.996728	NA	1176	0.36044	0.70412	I	0.98198
rs1495741	8	18299989	NAT2	G/A	1797	0.217168	0.531017	I	0.995057	NA	1176	0.24745	0.18289	I	1
rs12678919	8	19888502	LPL	G/A	1797	0.102483	0.565354	I	0.915643	NA	1176	0.11447	0.24956	I	0.98558
rs2081687	8	59474251	CYP7A1	T/C	1797	0.363409	0.381335	I	0.989499	NA	1176	0.32713	0.35343	I	0.9848
rs2737229	8	116717740	TRPS1	C/A	1797	0.290602	0.862427	I	0.970316	NA	1176	0.3057	0.37197	I	1
rs2293889	8	116668374	TRPS1	T/G	1797	0.409489	0.731273	I	0.991398	NA	1176	0.42947	0.19016	I	0.98191
rs2954029	8	126551803	TRIB1	T/A	1797	0.466219	0.808241	I	0.978887	NA	1176	0.44772	0.21511	I	0.991
rs11136341	8	145115531	PLEC1	G/A	1797	0.3906	0.0242717	I	0.721105	NA	1176	0.39056	0.27032	I	0.9288
rs581080	9	15295378	TTC39B	G/C	1797	0.191309	0.575863	I	0.887578	NA	1176	0.18273	0.17237	I	0.9198
rs1883025	9	106704122	ABCA1	T/C	1797	0.242939	0.837922	I	0.939776	NA	1176	0.21984	0.86472	I	0.8819
rs635634	9	135143696	ABO	NA	NA	NA	NA	NA	NA	NA	NA	NA	NA	NA	NA
rs10761731	10	64697616	JMJD1C	T/A	1797	0.420646	0.559829	I	0.993498	NA	1176	0.42251	0.95236	I	0.997057
rs2068888	10	94829632	CYP26A1	A/G	1797	0.489507	0.306777	I	0.844254	NA	1176	0.4558	0.37764	I	0.99994
rs2255141	10	113923876	GPAM	A/G	1797	0.286621	0.953586	I	0.988022	NA	1176	0.27792	0.42474	I	0.99725
rs2923084	11	10345358	AMPD3	G/A	1775	0.178028	0.0742167	G	NA	0.987872	1176	0.17942	0.48896	I	1
rs10128711	11	18620817	SPTY2D1	T/C	1773	0.262831	0.951147	G	NA	0.98677	1176	0.25873	0.28646	I	0.98458
rs3136441	11	46699823	LRP4	C/T	1797	0.136172	0.532826	I	0.97237	NA	1176	0.13075	0.79719	I	0.99583
rs174546	11	61328054	FADS1–2–3	T/C	1797	0.301776	0.865617	I	0.993242	NA	1176	0.35332	0.22559	I	1
rs964184	11	116154127	APOA1	G/C	1770	0.142373	0.0973506	G	NA	0.983462	1176	0.13844	0.4629	I	0.99153
rs7941030	11	122027585	UBASH3B	C/T	1797	0.386694	0.126959	I	0.974761	NA	1176	0.36607	0.41469	I	1
rs11220462	11	125753421	ST3GAL4	A/G	1797	0.133906	0.80833	I	0.891002	NA	1176	0.12998	0.69991	I	0.97578
rs7134375	12	20365025	PDE3A	A/C	1797	0.369566	0.22161	I	0.914206	NA	1176	0.40816	0.46906	I	1
rs11613352	12	56130316	LRP1	T/C	1797	0.221928	0.533802	I	0.987147	NA	!!&(	0.2427	0.5241	I	NA
rs7134594	12	108484576	MVK	T/C	1797	0.444698	0.338187	I	0.995179	NA	1176	0.54252	0.41154	I	1
rs11065987	12	110556807	BRAP	G/A	1797	0.460389	0.960278	I	0.948452	NA	1176	0.4135	0.7639	I	0.98381
rs1169288	12	119901033	HNF1A	C/A	1797	0.325423	0.491025	I	0.93141	NA	1176	0.28499	0.35126	I	0.89344
rs4759375	12	122362191	SBNO1	T/C	1797	0.0703744	0.545572	I	0.923116	NA	1079	0.04078	0.6964	I	NA
rs4765127	12	123026120	ZNF664	T/G	1772	0.363995	0.411656	G	NA	0.986218	1176	0.3191	0.54507	I	0.98692
rs838880	12	123827546	SCARB1	C/T	1795	0.295822	0.571355	G	NA	0.998897	1140	0.2807	0.8834	I	NA
rs8017377	14	23952898	NYNRIN	A/G	1797	0.482781	0.184773	I	0.650652	NA	1176	0.47855	0.52024	I	0.99937
rs2412710	15	40471079	CAPN3	A/G	1797	0.0210602	0.0921633	I	0.891902	NA	1176	0.020823	0.38734	I	0.7782
rs2929282	15	42033223	FRMD5	T/A	1797	0.0509428	0.254312	I	0.924349	NA	1176	0.039472	1	I	0.90374
rs1532085	15	56470658	LIPC	A/G	1797	0.351639	1	I	0.94263	NA	1176	0.3784	0.030035	I	1
rs2652834	15	61183920	LACTB	A/G	1797	0.203614	0.0310301	I	0.902732	NA	1070	0.1682	0.4438	I	NA
rs11649653	16	30825988	CTF1	G/C	1777	0.427406	0.808709	G	NA	0.988975	1176	0.36279	0.70496	I	0.9044
rs3764261	16	55550825	CETP	A/C	1797	0.327172	0.1477	I	0.646991	NA	1176	0.3325	0.21198	I	0.99991
rs16942887	16	66485543	LCAT	A/G	1797	0.134097	0.917886	I	0.991982	NA	1176	0.10564	0.53202	I	0.98591
rs2000999	16	70665594	HPR	A/G	1797	0.200093	0.585235	I	0.954298	NA	1176	0.20581	0.28413	I	0.99987
rs2925979	16	80092291	CMIP	T/C	1797	0.297331	0.10948	I	0.952966	NA	1176	0.3006	0.33213	I	1
rs11869286	17	35063744	STARD3	G/C	1740	0.337931	0.000214791	G	NA	0.96828	1173	0.3414	0.2424	I	NA
rs7206971	17	42780114	OSBPL7	A/G	1759	0.495736	0.105028	G	NA	0.978501	1176	0.49119	0.52093	I	0.99052
rs4148008	17	64386889	ABCA8	G/C	1797	0.312965	0.470938	I	0.988122	NA	1176	0.31402	0.68426	I	0.99371
rs4129767	17	73889077	PGS1	G/A	1797	0.488429	0.14133	I	0.961738	NA	1176	0.48767	0.77072	I	1
rs7241918	18	45418715	LIPG	G/T	1797	0.155202	0.10248	I	0.962936	NA	1176	0.18505	0.77131	I	0.98462
rs12967135	18	56000003	MC4R	A/G	1797	0.248494	0.603223	I	0.982318	NA	1176	0.2359	0.16765	I	0.96871
rs7255436	19	8339196	ANGPTL4	C/A	1797	0.482845	0.0892467	I	0.964104	NA	1176	0.47242	0.19848	I	0.9802
rs6511720	19	11063306	LDLR	T/G	1797	0.110793	0.350079	I	0.624972	NA	1176	0.13288	0.52369	I	0.98403
rs737337	19	11208493	LOC55908	C/T	1797	0.0804583	0.451086	I	0.89519	NA	1176	0.074405	0.673	I	1
rs10401969	19	19268718	CILP2	C/T	1797	0.074847	0.609076	G	NA	1	1176	0.068434	0.64867	I	0.80857
rs4420638	19	50114786	APOE	G/A	1788	0.168345	0.673256	G	NA	0.995039	1176	0.16236	0.66657	I	0.65254
rs439401	19	50106291	APOE	T/C	1797	0.376301	1	I	0.230208	NA	1176	0.36267	0.61374	I	1
rs492602	19	53898229	FLJ36070	A/G	1797	0.398036	0.955303	I	0.871103	NA	1176	0.51146	0.484	I	0.98797
rs386000	19	59484573	LILRA3	C/G	1797	0.181076	0.370541	I	0.909286	NA	1176	0.21856	0.73251	I	0.86828
rs2277862	20	33616196	ERGIC3	T/C	1797	0.144306	0.0974629	I	0.982779	NA	1176	0.14371	0.28505	I	1
rs2902940	20	38524901	MAFB	G/A	1797	0.266905	0.628108	I	0.983941	NA	1176	0.30707	0.49267	I	0.97259
rs6029526	20	39244689	TOP1	A/T	1797	0.469887	0.563461	I	0.984149	NA	1176	0.47341	0.8149	I	0.97767
rs1800961	20	42475778	HNF4A	T/C	1791	0.0234506	1	G	NA	0.996692	1176	0.029762	1	I	1
rs6065906	20	43987422	PLTP	C/T	1797	0.182473	0.47339	I	0.980574	NA	1176	0.17803	0.42404	I	0.99464
rs181362	22	20262068	UBE2L3	T/C	1797	0.201617	0.338293	I	0.995018	NA	1176	0.18713	0.56363	I	0.99735
rs5756931	22	36875979	PLA2G6	C/T	1797	0.380707	0.869945	I	0.929343	NA	1176	0.37105	0.2109	I	0.90624

## Sheet: TS4
Supplementary Table 4.
				KORA								TwinsUK
	TC		LDL-C		HDL-C		TG		TC		LDL-C		HDL-C		TG
Metabolite	Rho	P-value	Rho	P-value	Rho	P-value	Rho	P-value	Rho	P-value	Rho	P-value	Rho	P-value	Rho	P-value
C0	0.0475366	8.71x10-3	0.0610355	7.55x10-4	-0.113151	3.87x10-10	0.138637	1.57x10-14	0.0419843	1.42x10-1	0.0664675	2.00x10-2	-0.112722	7.64x10-5	0.132649	3.15x10-6
C10	0.0584051	1.27x10-3	0.0291699	1.08x10-1	0.108147	2.22x10-9	-0.0639594	4.15x10-4	0.0374195	1.91x10-1	0.0348862	2.23x10-1	0.00806892	7.78x10-1	-0.0233036	4.15x10-1
C10:1	0.040468	2.56x10-2	0.0283022	1.19x10-1	0.0381069	3.56x10-2	-0.0552109	2.31x10-3	-0.0351881	2.18x10-1	-0.0146027	6.10x10-1	-0.065246	2.23x10-2	-0.00918196	7.48x10-1
C10:2	0.0301934	9.58x10-2	0.0212524	2.41x10-1	-0.052954	3.48x10-3	0.0669185	2.21x10-4	0.00944025	7.41x10-1	0.0255771	3.71x10-1	-0.0922789	1.22x10-3	0.088537	1.92x10-3
C12	0.0666479	2.33x10-4	0.0358783	4.78x10-2	0.12674	2.27x10-12	-0.104175	8.41x10-9	0.0283327	3.22x10-1	0.0176924	5.36x10-1	0.0457124	1.10x10-1	-0.0751973	8.44x10-3
C12-DC	-0.101668	1.89x10-8	-0.0895853	7.43x10-7	-0.0376651	3.77x10-2	-0.0816328	6.52x10-6	-0.120325	2.42x10-5	-0.0861051	2.57x10-3	-0.0620418	2.98x10-2	-0.0550899	5.38x10-2
C12:1	0.0168662	3.52x10-1	-0.0148064	4.14x10-1	0.0959489	1.14x10-7	-0.07594	2.75x10-5	-0.0443758	1.21x10-1	-0.0379904	1.84x10-1	0.00266781	9.26x10-1	-0.0658675	2.11x10-2
C14	0.15613	4.57x10-18	0.103186	1.16x10-8	0.0956541	1.25x10-7	0.0182526	3.14x10-1	0.0917399	1.31x10-3	0.0687053	1.62x10-2	0.0365367	2.01x10-1	0.0073548	7.97x10-1
C14:1	0.300289	1.81x10-64	0.239316	6.82x10-41	0.149513	1.12x10-16	-0.00862029	6.35x10-1	0.210953	8.66x10-14	0.184017	8.77x10-11	0.114286	6.05x10-5	-0.0367546	1.98x10-1
C14:1-OH	0.0852521	2.47x10-6	0.0426194	1.87x10-2	0.0973634	7.39x10-8	-0.0591057	1.11x10-3	0.0583461	4.12x10-2	0.057374	4.48x10-2	0.0352658	2.17x10-1	-0.0329149	2.49x10-1
C14:2	0.0615635	6.78x10-4	0.0307145	9.03x10-2	0.104472	7.63x10-9	-0.097455	7.18x10-8	0.0155244	5.87x10-1	0.0213674	4.55x10-1	0.0202586	4.79x10-1	-0.0672395	1.85x10-2
C14:2-OH	0.0578997	1.39x10-3	0.039789	2.82x10-2	0.0175257	3.34x10-1	0.00778057	6.68x10-1	0.0433289	1.30x10-1	0.0280839	3.26x10-1	0.00628278	8.26x10-1	0.00606193	8.32x10-1
C16	0.217927	4.77x10-34	0.173103	6.73x10-22	0.0287743	1.13x10-1	0.112947	4.16x10-10	0.121318	2.07x10-5	0.107926	1.55x10-4	-0.0165386	5.63x10-1	0.0853984	2.77x10-3
C16:1	0.110769	8.91x10-10	0.0466565	1.01x10-2	0.111742	6.37x10-10	0.0175655	3.33x10-1	0.0378081	1.86x10-1	0.0133554	6.41x10-1	0.068806	1.60x10-2	-0.0304214	2.87x10-1
C16:1-OH	0.145204	8.23x10-16	0.104218	8.30x10-9	0.0436837	1.60x10-2	0.0592536	1.07x10-3	0.0503363	7.82x10-2	0.028274	3.23x10-1	-0.00201499	9.44x10-1	0.0497014	8.19x10-2
C16:2-OH	0.0391119	3.09x10-2	0.0314046	8.33x10-2	-0.0715978	7.72x10-5	0.11217	5.48x10-10	-0.00302744	9.16x10-1	-0.0033112	9.08x10-1	-0.0650126	2.28x10-2	0.0899094	1.63x10-3
C18	0.283696	1.90x10-57	0.245474	5.35x10-43	0.0628561	5.22x10-4	0.0287122	1.13x10-1	0.195678	4.89x10-12	0.165924	5.23x10-9	0.0600594	3.55x10-2	0.010566	7.12x10-1
C18:1	0.12228	1.30x10-11	0.0819154	6.05x10-6	0.0514656	4.52x10-3	0.0341076	5.99x10-2	0.0275755	3.35x10-1	0.0212274	4.58x10-1	0.0101559	7.22x10-1	-0.031673	2.68x10-1
C18:2	0.0692783	1.31x10-4	0.0526357	3.68x10-3	0.0133832	4.61x10-1	-0.0333122	6.62x10-2	0.00303488	9.15x10-1	0.0232615	4.16x10-1	-0.0195861	4.93x10-1	-0.0640151	2.50x10-2
C2	0.0513562	4.59x10-3	0.019233	2.89x10-1	0.0143986	4.27x10-1	0.0229208	2.06x10-1	0.0101888	7.22x10-1	-0.0250741	3.81x10-1	0.0849162	2.92x10-3	-0.0291949	3.07x10-1
C3	0.0181343	3.17x10-1	0.0530079	3.45x10-3	-0.205062	3.00x10-30	0.206401	1.24x10-30	0.0447526	1.17x10-1	0.0744806	9.14x10-3	-0.161745	1.23x10-8	0.213985	3.65x10-14
C4-OH(C3-DC)	0.00978524	5.89x10-1	-0.0080089	6.59x10-1	-0.0194726	2.83x10-1	0.0235158	1.95x10-1	-0.0627395	2.81x10-2	-0.0866246	2.42x10-3	0.055465	5.22x10-2	-0.0475195	9.63x10-2
C5-OH (C3-DC-M)	-0.0211389	2.44x10-1	-0.0186357	3.04x10-1	-0.0510725	4.83x10-3	0.0547201	2.53x10-3	-0.0235107	4.11x10-1	-0.0162896	5.69x10-1	-0.0437582	1.26x10-1	0.0566249	4.75x10-2
C4	-0.0186079	3.05x10-1	-0.00754317	6.77x10-1	-0.0944261	1.80x10-7	0.0867886	1.63x10-6	-0.00682945	8.11x10-1	0.0189566	5.08x10-1	-0.104084	2.62x10-4	0.111236	9.50x10-5
C6(C4:1-DC)	0.039199	3.06x10-2	0.0184537	3.09x10-1	-0.0349841	5.37x10-2	0.084353	3.17x10-6	-0.0199266	4.86x10-1	-0.0325523	2.55x10-1	-0.0284319	3.20x10-1	0.0640222	2.50x10-2
C5	0.00490336	7.87x10-1	0.0167964	3.54x10-1	-0.156338	4.17x10-18	0.137818	2.24x10-14	0.0202295	4.79x10-1	0.0450232	1.15x10-1	-0.130214	4.78x10-6	0.132224	3.39x10-6
C5-DC(C6-OH)	-0.0215411	2.35x10-1	-0.029206	1.07x10-1	-0.0290162	1.10x10-1	0.0274197	1.30x10-1	-0.0327434	2.52x10-1	-0.0339403	2.35x10-1	-0.00081733	9.77x10-1	-0.00160071	9.55x10-1
C5-M-DC	-0.0798274	1.04x10-5	-0.0763164	2.51x10-5	-0.0290077	1.10x10-1	0.0161443	3.73x10-1	-0.0570276	4.60x10-2	-0.0322614	2.59x10-1	-0.0414382	1.47x10-1	-0.0185635	5.16x10-1
C5:1	0.00616658	7.34x10-1	0.00240976	8.94x10-1	-0.0261909	1.49x10-1	0.0398367	2.80x10-2	-0.00391137	8.91x10-1	-0.00505576	8.60x10-1	0.0217232	4.47x10-1	-0.0361435	2.06x10-1
C5:1-DC	-0.0116809	5.19x10-1	-0.0035372	8.45x10-1	-0.0276749	1.27x10-1	0.0116903	5.19x10-1	0.0166902	5.59x10-1	0.00412107	8.85x10-1	0.0173576	5.44x10-1	0.0246426	3.89x10-1
C6:1	-0.0273134	1.32x10-1	-0.0230676	2.03x10-1	-0.0565185	1.81x10-3	0.0373956	3.91x10-2	-0.0925651	1.18x10-3	-0.0755891	8.15x10-3	-0.0684586	1.65x10-2	0.00777478	7.86x10-1
C7-DC	0.0372348	4.00x10-2	6.31541e-05	9.97x10-1	0.133654	1.33x10-13	-0.088821	9.23x10-7	-0.0225652	4.30x10-1	-0.0248892	3.84x10-1	0.0616448	3.09x10-2	-0.0868459	2.34x10-3
C8	0.0770842	2.07x10-5	0.043207	1.71x10-2	0.081675	6.45x10-6	-0.0280806	1.21x10-1	0.0114698	6.88x10-1	0.0117705	6.81x10-1	-0.00511442	8.58x10-1	-0.0124246	6.64x10-1
C8:1	-0.0120742	5.05x10-1	0.0083536	6.45x10-1	-0.103059	1.21x10-8	0.0994742	3.83x10-8	-0.0606999	3.36x10-2	-0.0352079	2.18x10-1	-0.141501	6.54x10-7	0.136024	1.75x10-6
C9	0.0427977	1.82x10-2	0.0241404	1.83x10-1	0.0908743	5.13x10-7	-0.0966609	9.17x10-8	0.0714326	1.24x10-2	0.0719181	1.18x10-2	-0.00999965	7.27x10-1	-0.00494944	8.63x10-1
Arg	0.103229	1.14x10-8	0.118313	5.88x10-11	-0.0216498	2.33x10-1	0.0103669	5.68x10-1	0.038652	1.76x10-1	0.0487287	8.84x10-2	-0.0546069	5.59x10-2	0.0797469	5.21x10-3
Gln	-0.02794	1.23x10-1	0.00693526	7.02x10-1	-0.00679062	7.08x10-1	-0.108783	1.79x10-9	-0.00594653	8.35x10-1	-0.0187209	5.13x10-1	0.0329098	2.50x10-1	-0.0204864	4.74x10-1
Gly	-0.0228978	2.07x10-1	-0.0055711	7.59x10-1	0.09054	5.65x10-7	-0.176493	1.03x10-22	-0.0167629	5.58x10-1	0.00698129	8.07x10-1	0.040403	1.57x10-1	-0.1587	2.32x10-8
His	0.0437951	1.57x10-2	0.0388527	3.21x10-2	0.0482601	7.75x10-3	0.0292284	1.07x10-1	-0.00728603	7.99x10-1	-0.0188944	5.09x10-1	-0.0137517	6.30x10-1	0.0294022	3.04x10-1
Met	-0.0479089	8.20x10-3	-0.0234067	1.97x10-1	-0.0458413	1.14x10-2	0.059218	1.08x10-3	-0.0723061	1.14x10-2	-0.0862884	2.52x10-3	0.0160971	5.73x10-1	0.00197077	9.45x10-1
Orn	0.0321884	7.58x10-2	0.0718082	7.35x10-5	-0.144686	1.05x10-15	0.0515705	4.43x10-3	-0.0222544	4.36x10-1	-0.00637391	8.24x10-1	-0.106523	1.86x10-4	0.020875	4.65x10-1
Phe	-4.30958e-05	9.98x10-1	0.0201245	2.67x10-1	-0.137902	2.16x10-14	0.139998	8.64x10-15	-0.0271629	3.42x10-1	-0.00760836	7.90x10-1	-0.153105	7.16x10-8	0.120382	2.38x10-5
Pro	-0.0690372	1.38x10-4	-0.0263324	1.46x10-1	-0.16684	1.96x10-20	0.125766	3.34x10-12	-0.0311362	2.76x10-1	-0.0276635	3.34x10-1	-0.153704	6.35x10-8	0.220048	6.56x10-15
Ser	-0.0601176	9.05x10-4	-0.0169102	3.51x10-1	0.0179929	3.21x10-1	-0.191481	1.61x10-26	-0.0688455	1.60x10-2	-0.0319943	2.63x10-1	-0.0231835	4.17x10-1	-0.17335	9.97x10-10
Thr	-0.0530737	3.40x10-3	-0.0519323	4.16x10-3	0.0686492	1.51x10-4	-0.0429083	1.79x10-2	-0.0500002	8.02x10-2	-0.0572888	4.51x10-2	0.023968	4.02x10-1	-0.0776172	6.55x10-3
Trp	0.0129782	4.74x10-1	0.0219938	2.25x10-1	-0.0440846	1.50x10-2	0.107397	2.87x10-9	0.0192153	5.02x10-1	0.00521752	8.55x10-1	0.00461454	8.72x10-1	0.0258625	3.66x10-1
Tyr	0.0273536	1.31x10-1	0.059179	1.09x10-3	-0.124472	5.57x10-12	0.162426	1.95x10-19	0.0411662	1.50x10-1	0.0340357	2.34x10-1	-0.0234269	4.12x10-1	0.0805957	4.75x10-3
Val	0.0240407	1.85x10-1	0.0860693	1.99x10-6	-0.251003	6.12x10-45	0.243065	3.62x10-42	0.00109588	9.69x10-1	0.0186289	5.15x10-1	-0.175622	5.97x10-10	0.21841	1.05x10-14
xLeu	0.0286974	1.13x10-1	0.0834043	4.09x10-6	-0.282434	6.50x10-57	0.30299	1.23x10-65	-0.00847314	7.67x10-1	0.00232689	9.35x10-1	-0.177841	3.59x10-10	0.230007	3.50x10-16
PC aa C24:0	0.0910215	4.90x10-7	0.0543806	2.69x10-3	0.0790445	1.27x10-5	0.0410504	2.35x10-2	0.0949823	8.73x10-4	0.0902406	1.58x10-3	-0.0256582	3.69x10-1	0.0346494	2.25x10-1
PC aa C26:0	0.0726279	6.05x10-5	0.0508598	5.01x10-3	0.108721	1.82x10-9	0.00845061	6.41x10-1	0.147642	2.10x10-7	0.145108	3.42x10-7	-0.00197599	9.45x10-1	0.0278421	3.30x10-1
PC aa C28:1	0.550662	5.74x10-241	0.455281	1.30x10-155	0.23368	5.11x10-39	0.0801339	9.61x10-6	0.478315	4.84x10-71	0.412834	1.44x10-51	0.216913	1.60x10-14	0.00941398	7.42x10-1
PC aa C30:0	0.410884	2.50x10-124	0.281747	1.24x10-56	0.227528	5.00x10-37	0.173799	4.59x10-22	0.405223	1.30x10-49	0.310127	1.07x10-28	0.230503	3.01x10-16	0.0705311	1.35x10-2
PC aa C32:0	0.499922	3.15x10-192	0.34035	2.13x10-83	0.24911	2.86x10-44	0.15036	7.53x10-17	0.403821	2.98x10-49	0.300876	4.98x10-27	0.242734	6.71x10-18	0.0280138	3.27x10-1
PC aa C32:1	0.289806	5.61x10-60	0.148242	2.04x10-16	0.134876	7.94x10-14	0.387725	9.90x10-110	0.269633	7.54x10-22	0.144681	3.71x10-7	0.130086	4.89x10-6	0.297083	2.10x10-26
PC aa C32:2	0.338915	1.08x10-82	0.215861	2.06x10-33	0.169462	4.85x10-21	0.277995	4.00x10-55	0.359018	1.43x10-38	0.259182	3.07x10-20	0.157716	2.83x10-8	0.203152	6.92x10-13
PC aa C32:3	0.463234	8.69x10-162	0.329852	3.77x10-78	0.29651	8.28x10-63	0.103589	1.02x10-8	0.345279	1.27x10-35	0.292139	1.65x10-25	0.0958168	7.81x10-4	0.0882504	1.98x10-3
PC aa C34:1	0.437562	1.36x10-142	0.267223	6.45x10-51	0.196516	7.18x10-28	0.376047	8.03x10-103	0.347874	3.62x10-36	0.22209	3.83x10-15	0.18264	1.17x10-10	0.211384	7.51x10-14
PC aa C34:2	0.491026	1.67x10-184	0.343266	6.83x10-85	0.20465	3.93x10-30	0.265759	2.32x10-50	0.394286	7.73x10-47	0.294449	6.61x10-26	0.185312	6.21x10-11	0.121297	2.06x10-5
PC aa C34:3	0.423556	8.46x10-133	0.246077	3.30x10-43	0.285162	4.98x10-58	0.296348	9.73x10-63	0.348016	3.38x10-36	0.24698	1.82x10-18	0.156224	3.83x10-8	0.161784	1.22x10-8
PC aa C34:4	0.381225	6.95x10-106	0.214843	4.16x10-33	0.179634	1.75x10-23	0.33904	9.88x10-83	0.327573	4.96x10-32	0.213672	4.18x10-14	0.146383	2.63x10-7	0.259736	2.37x10-20
PC aa C36:0	0.324121	2.14x10-75	0.167351	1.49x10-20	0.30846	4.43x10-68	-0.0493167	6.51x10-3	0.254068	1.69x10-19	0.201049	1.25x10-12	0.208248	1.77x10-13	-0.137908	1.25x10-6
PC aa C36:1	0.519601	3.73x10-210	0.367715	4.61x10-98	0.198375	2.23x10-28	0.326478	1.66x10-76	0.398764	5.81x10-48	0.293587	9.31x10-26	0.166845	4.17x10-9	0.19687	3.54x10-12
PC aa C36:2	0.553206	1.23x10-243	0.402084	1.28x10-118	0.215424	2.79x10-33	0.25199	2.73x10-45	0.40847	1.85x10-50	0.302836	2.23x10-27	0.213718	3.94x10-14	0.118937	2.98x10-5
PC aa C36:3	0.525173	1.90x10-215	0.36123	1.86x10-94	0.168218	9.42x10-21	0.418317	3.28x10-129	0.377507	8.87x10-43	0.270618	5.50x10-22	0.130558	4.51x10-6	0.248222	1.14x10-18
PC aa C36:4	0.417798	6.63x10-129	0.220912	5.95x10-35	0.187137	2.21x10-25	0.331183	8.36x10-79	0.28161	9.15x10-24	0.150618	1.19x10-7	0.191745	1.29x10-11	0.203164	6.90x10-13
PC aa C36:5	0.301856	3.71x10-65	0.150486	7.09x10-17	0.219269	1.90x10-34	0.185251	6.75x10-25	0.216298	1.96x10-14	0.0891716	1.79x10-3	0.25209	3.16x10-19	0.0618548	3.03x10-2
PC aa C36:6	0.353608	2.38x10-90	0.20231	1.80x10-29	0.208122	3.96x10-31	0.234288	3.22x10-39	0.254548	1.44x10-19	0.164942	6.46x10-9	0.16405	7.59x10-9	0.0751485	8.48x10-3
PC aa C38:0	0.31248	6.22x10-70	0.189287	6.10x10-26	0.264166	9.30x10-50	-0.0791092	1.25x10-5	0.214541	3.20x10-14	0.173078	1.09x10-9	0.20204	9.28x10-13	-0.177133	4.23x10-10
PC aa C38:3	0.52678	5.41x10-217	0.435609	3.73x10-141	-0.0530966	3.39x10-3	0.518147	1.01x10-208	0.356493	5.10x10-38	0.28655	1.45x10-24	0.00500734	8.61x10-1	0.356124	5.73x10-38
PC aa C38:4	0.419139	8.33x10-130	0.266466	1.25x10-50	0.0610493	7.53x10-4	0.363398	1.19x10-95	0.232711	1.58x10-16	0.136898	1.53x10-6	0.102914	3.07x10-4	0.232375	1.70x10-16
PC aa C38:5	0.4583	5.71x10-158	0.260456	2.26x10-48	0.22004	1.10x10-34	0.314311	9.41x10-71	0.292748	1.24x10-25	0.154386	5.69x10-8	0.235453	6.63x10-17	0.157708	2.84x10-8
PC aa C38:6	0.341194	7.44x10-84	0.199883	8.55x10-29	0.153026	2.10x10-17	0.237559	2.65x10-40	0.239292	2.06x10-17	0.141141	7.13x10-7	0.232655	1.57x10-16	0.0413145	1.48x10-1
PC aa C40:1	0.245772	4.09x10-43	0.146841	3.92x10-16	0.251833	3.10x10-45	-0.108085	2.27x10-9	0.128582	6.35x10-6	0.12762	7.51x10-6	0.0625587	2.85x10-2	-0.121808	1.90x10-5
PC aa C40:2	0.313627	1.85x10-70	0.185553	5.65x10-25	0.264252	8.63x10-50	-0.0292343	1.07x10-1	0.134833	2.18x10-6	0.134278	2.42x10-6	0.0340486	2.34x10-1	-0.0696039	1.48x10-2
PC aa C40:3	0.448211	2.35x10-150	0.300511	1.52x10-64	0.287024	8.47x10-59	0.0541424	2.81x10-3	0.194384	6.79x10-12	0.179249	2.68x10-10	0.0762036	7.60x10-3	-0.0684469	1.65x10-2
PC aa C40:4	0.430494	1.36x10-137	0.289776	6.03x10-60	0.0585938	1.22x10-3	0.393598	2.59x10-113	0.285657	1.96x10-24	0.218411	1.10x10-14	0.0284927	3.19x10-1	0.25072	4.99x10-19
PC aa C40:5	0.467714	2.62x10-165	0.329782	4.08x10-78	0.0482741	7.74x10-3	0.444219	2.29x10-147	0.326128	9.51x10-32	0.225186	1.55x10-15	0.103136	2.98x10-4	0.284538	2.88x10-24
PC aa C40:6	0.342013	2.83x10-84	0.2419	9.07x10-42	0.000236631	9.90x10-1	0.349068	6.51x10-88	0.222761	3.07x10-15	0.15303	7.44x10-8	0.126618	8.71x10-6	0.144935	3.46x10-7
PC aa C42:0	0.153303	1.82x10-17	0.0840299	3.46x10-6	0.294813	4.44x10-62	-0.265588	2.70x10-50	0.114737	5.70x10-5	0.0918067	1.30x10-3	0.175695	5.87x10-10	-0.230066	3.43x10-16
PC aa C42:1	0.199556	1.03x10-28	0.109119	1.59x10-9	0.293972	1.01x10-61	-0.212794	1.70x10-32	0.13538	1.98x10-6	0.11341	6.99x10-5	0.157119	3.20x10-8	-0.199829	1.65x10-12
PC aa C42:2	0.307307	1.39x10-67	0.177902	4.66x10-23	0.345822	3.25x10-86	-0.106602	3.75x10-9	0.173892	8.97x10-10	0.142423	5.64x10-7	0.161267	1.36x10-8	-0.163699	8.17x10-9
PC aa C42:4	0.389273	1.05x10-110	0.245214	6.58x10-43	0.245149	6.93x10-43	0.0519477	4.15x10-3	0.152781	7.72x10-8	0.152926	7.60x10-8	-0.00578547	8.40x10-1	-0.00391977	8.91x10-1
PC aa C42:5	0.325603	4.15x10-76	0.187024	2.36x10-25	0.164918	5.36x10-20	0.176	1.36x10-22	0.215966	2.15x10-14	0.167119	4.05x10-9	0.0784459	5.99x10-3	0.0568084	4.67x10-2
PC aa C42:6	0.345483	4.57x10-86	0.175589	1.70x10-22	0.21978	1.33x10-34	0.186104	4.08x10-25	0.219212	8.55x10-15	0.147884	2.02x10-7	0.167204	3.86x10-9	0.00373295	8.96x10-1
PC ae C30:0	0.274959	6.18x10-54	0.209589	1.49x10-31	0.253892	5.67x10-46	-0.0913051	4.53x10-7	0.342328	5.24x10-35	0.29336	1.02x10-25	0.201432	1.09x10-12	-0.0704724	1.36x10-2
PC ae C30:2	0.302371	2.20x10-65	0.244696	9.94x10-43	0.187602	1.67x10-25	0.0083893	6.44x10-1	0.253469	2.06x10-19	0.24442	4.16x10-18	0.0445177	1.19x10-1	0.00902496	7.52x10-1
PC ae C32:1	0.376473	4.21x10-103	0.242338	6.42x10-42	0.42848	3.80x10-136	-0.174871	2.54x10-22	0.318691	2.56x10-30	0.223324	2.67x10-15	0.334068	2.40x10-33	-0.171749	1.43x10-9
PC ae C32:2	0.366745	1.50x10-97	0.201646	2.76x10-29	0.499498	8.58x10-192	-0.186248	3.75x10-25	0.309811	1.16x10-28	0.213805	4.03x10-14	0.347407	4.26x10-36	-0.201476	1.08x10-12
PC ae C34:0	0.428307	4.53x10-136	0.312751	4.92x10-70	0.257323	3.22x10-47	0.0531601	3.35x10-3	0.391333	4.17x10-46	0.305979	6.09x10-28	0.240861	1.22x10-17	0.0109489	7.02x10-1
PC ae C34:1	0.401445	2.97x10-118	0.266849	8.95x10-51	0.318162	1.52x10-72	0.0361107	4.64x10-2	0.359112	1.36x10-38	0.25676	7.03x10-20	0.272862	2.26x10-22	-0.00612339	8.30x10-1
PC ae C34:2	0.367793	3.87x10-98	0.240831	2.09x10-41	0.406865	1.12x10-121	-0.187995	1.32x10-25	0.329355	2.21x10-32	0.231072	2.68x10-16	0.372794	1.03x10-41	-0.20545	3.76x10-13
PC ae C34:3	0.336408	1.98x10-81	0.178665	3.03x10-23	0.560322	3.81x10-251	-0.317122	4.66x10-72	0.286673	1.33x10-24	0.166624	4.50x10-9	0.457684	1.66x10-64	-0.282846	5.50x10-24
PC ae C36:0	0.363125	1.56x10-95	0.207471	6.12x10-31	0.333141	9.01x10-80	0.00634917	7.26x10-1	0.271529	3.81x10-22	0.213484	4.41x10-14	0.151627	9.58x10-8	-0.0416947	1.45x10-1
PC ae C36:1	0.474818	5.32x10-171	0.352976	5.53x10-90	0.263169	2.20x10-49	0.113458	3.46x10-10	0.301968	3.04x10-27	0.253227	2.31x10-19	0.105743	2.08x10-4	0.0556857	5.13x10-2
PC ae C36:2	0.385725	1.46x10-108	0.282796	4.63x10-57	0.307691	9.84x10-68	-0.0543525	2.71x10-3	0.340227	1.42x10-34	0.267736	1.54x10-21	0.24899	8.83x10-19	-0.0769313	7.04x10-3
PC ae C36:3	0.406189	2.78x10-121	0.265337	3.36x10-50	0.379095	1.34x10-104	-0.0981061	5.87x10-8	0.330178	1.52x10-32	0.226889	9.37x10-16	0.331754	6.97x10-33	-0.129536	5.36x10-6
PC ae C36:4	0.368499	1.55x10-98	0.229298	1.36x10-37	0.214333	5.92x10-33	0.00829948	6.47x10-1	0.27851	2.93x10-23	0.177294	4.21x10-10	0.28112	1.06x10-23	-0.0494652	8.34x10-2
PC ae C36:5	0.414774	6.86x10-127	0.231799	2.10x10-38	0.362287	4.88x10-95	-0.0613291	7.12x10-4	0.274764	1.17x10-22	0.149796	1.40x10-7	0.389617	1.01x10-45	-0.145955	2.85x10-7
PC ae C38:0	0.403275	2.04x10-119	0.229313	1.34x10-37	0.312922	4.11x10-70	0.134081	1.11x10-13	0.287882	8.32x10-25	0.203801	6.09x10-13	0.198967	2.07x10-12	-0.00501691	8.61x10-1
PC ae C38:1	0.25992	3.45x10-48	0.138342	1.79x10-14	0.237521	2.73x10-40	0.0100199	5.81x10-1	0.159667	1.92x10-8	0.164573	6.98x10-9	-0.00070431	9.80x10-1	0.00451046	8.75x10-1
PC ae C38:2	0.412217	3.34x10-125	0.280465	4.08x10-56	0.328556	1.62x10-77	-0.0140938	4.37x10-1	0.19443	6.71x10-12	0.171285	1.63x10-9	0.0768593	7.09x10-3	-0.0251917	3.78x10-1
PC ae C38:3	0.470975	6.63x10-168	0.369482	4.63x10-99	0.18632	3.59x10-25	0.156369	4.11x10-18	0.25781	4.75x10-20	0.241435	1.08x10-17	-0.0021951	9.39x10-1	0.104274	2.55x10-4
PC ae C38:4	0.379031	1.36x10-104	0.246578	2.21x10-43	0.224936	3.31x10-36	-0.00136247	9.40x10-1	0.271558	3.77x10-22	0.197365	3.25x10-12	0.187548	3.62x10-11	-0.0041274	8.85x10-1
PC ae C38:5	0.374637	4.87x10-102	0.216288	1.53x10-33	0.2823	7.37x10-57	-0.0585417	1.23x10-3	0.264092	5.40x10-21	0.162071	1.18x10-8	0.324535	1.83x10-31	-0.126971	8.22x10-6
PC ae C38:6	0.415451	2.44x10-127	0.25016	1.22x10-44	0.32605	2.67x10-76	-0.0422186	1.99x10-2	0.278814	2.61x10-23	0.173857	9.18x10-10	0.354996	1.01x10-37	-0.156076	3.95x10-8
PC ae C40:0	0.34672	1.04x10-86	0.192721	7.56x10-27	0.220188	9.94x10-35	0.187644	1.63x10-25	0.20015	1.55x10-12	0.112196	8.37x10-5	0.210743	8.96x10-14	-0.00331737	9.08x10-1
PC ae C40:1	0.439169	9.52x10-144	0.226108	1.41x10-36	0.395063	3.22x10-114	0.0621784	5.99x10-4	0.280147	1.59x10-23	0.201044	1.26x10-12	0.199697	1.71x10-12	-0.0448676	1.16x10-1
PC ae C40:2	0.422929	2.26x10-132	0.354162	1.28x10-90	0.265294	3.49x10-50	-0.0775362	1.85x10-5	0.295206	4.67x10-26	0.28063	1.38x10-23	0.106751	1.81x10-4	-0.0728423	1.07x10-2
PC ae C40:3	0.391	9.35x10-112	0.289312	9.44x10-60	0.343929	3.11x10-85	-0.124259	6.05x10-12	0.181573	1.54x10-10	0.188693	2.84x10-11	0.00834735	7.70x10-1	-0.0297681	2.98x10-1
PC ae C40:4	0.337973	3.22x10-82	0.217864	5.11x10-34	0.310311	6.42x10-69	-0.137303	2.80x10-14	0.18184	1.44x10-10	0.164773	6.69x10-9	0.0543579	5.71x10-2	-0.0394017	1.68x10-1
PC ae C40:5	0.366049	3.69x10-97	0.218777	2.69x10-34	0.354633	7.17x10-91	-0.144952	9.34x10-16	0.227	8.83x10-16	0.192725	1.05x10-11	0.119111	2.90x10-5	-0.0747249	8.86x10-3
PC ae C40:6	0.326521	1.49x10-76	0.212789	1.70x10-32	0.243129	3.44x10-42	-0.0607261	8.04x10-4	0.237451	3.67x10-17	0.176416	5.15x10-10	0.259167	2.88x10-20	-0.149305	1.51x10-7
PC ae C42:0	0.162014	2.37x10-19	0.057334	1.56x10-3	0.17021	3.24x10-21	0.0683357	1.62x10-4	0.078887	5.74x10-3	0.0502884	7.86x10-2	0.0826976	3.76x10-3	-0.0331969	2.45x10-1
PC ae C42:1	0.381942	2.62x10-106	0.22434	5.10x10-36	0.263058	2.43x10-49	0.146722	4.14x10-16	0.194653	6.34x10-12	0.158815	2.32x10-8	0.0575699	4.39x10-2	0.0309119	2.79x10-1
PC ae C42:2	0.458484	4.13x10-158	0.30953	1.45x10-68	0.351836	2.24x10-89	-0.00323505	8.58x10-1	0.282429	6.71x10-24	0.227717	7.33x10-16	0.158999	2.18x10-8	-0.0691957	1.54x10-2
PC ae C42:3	0.329304	6.60x10-78	0.182613	3.15x10-24	0.433551	1.07x10-139	-0.157959	1.87x10-18	0.232022	1.95x10-16	0.183797	9.23x10-11	0.192801	9.91x10-12	-0.157853	2.75x10-8
PC ae C42:4	0.207459	6.03x10-31	0.134068	1.12x10-13	0.364915	1.70x10-96	-0.29916	5.89x10-64	0.180412	2.01x10-10	0.147176	2.32x10-7	0.144804	3.55x10-7	-0.148513	1.75x10-7
PC ae C42:5	0.181872	4.76x10-24	0.0902891	6.08x10-7	0.332262	2.45x10-79	-0.270951	2.37x10-52	0.146359	2.67x10-7	0.115863	4.84x10-5	0.150771	1.13x10-7	-0.155877	4.11x10-8
PC ae C44:3	0.270433	3.62x10-52	0.16402	8.56x10-20	0.315333	3.17x10-71	-0.0879978	1.16x10-6	0.117997	3.47x10-5	0.107803	1.58x10-4	0.0547987	5.51x10-2	-0.0738193	9.72x10-3
PC ae C44:4	0.182506	3.30x10-24	0.123294	8.82x10-12	0.347394	4.92x10-87	-0.247321	1.22x10-43	0.164878	6.45x10-9	0.122534	1.72x10-5	0.163172	9.13x10-9	-0.139711	9.06x10-7
PC ae C44:5	0.132275	2.35x10-13	0.0557772	2.08x10-3	0.339626	4.98x10-83	-0.281364	1.77x10-56	0.0933927	1.07x10-3	0.0343353	2.30x10-1	0.250453	5.45x10-19	-0.203515	6.29x10-13
PC ae C44:6	0.14127	4.87x10-15	0.0684713	1.57x10-4	0.3283	2.16x10-77	-0.322308	1.67x10-74	0.10142	3.78x10-4	0.044433	1.20x10-1	0.29179	1.73x10-25	-0.276852	5.21x10-23
lysoPC a C14:0	0.0972804	7.54x10-8	0.0668916	2.22x10-4	-0.0326745	7.15x10-2	0.182319	3.74x10-24	0.132392	3.33x10-6	0.0980539	5.92x10-4	-0.0476493	9.54x10-2	0.22938	4.22x10-16
lysoPC a C16:0	0.197446	3.93x10-28	0.132488	2.17x10-13	0.0671318	2.11x10-4	0.146901	3.81x10-16	0.120694	2.28x10-5	0.105701	2.12x10-4	-0.0770206	6.97x10-3	0.165982	5.02x10-9
lysoPC a C16:1	0.115435	1.69x10-10	0.0224694	2.15x10-1	0.132143	2.51x10-13	0.168902	6.55x10-21	0.111064	9.81x10-5	0.0727194	1.09x10-2	-0.0458977	1.08x10-1	0.204874	4.38x10-13
lysoPC a C17:0	0.135852	5.19x10-14	0.122559	1.17x10-11	0.0995388	3.75x10-8	-0.0975526	6.97x10-8	0.122816	1.63x10-5	0.118947	3.02x10-5	0.00219863	9.39x10-1	0.0241845	3.98x10-1
lysoPC a C18:0	0.268883	1.44x10-51	0.223236	1.13x10-35	0.0536612	3.07x10-3	0.0685293	1.55x10-4	0.167791	3.45x10-9	0.153669	6.56x10-8	-0.0400686	1.61x10-1	0.132653	3.15x10-6
lysoPC a C18:1	0.0856465	2.22x10-6	-0.0133374	4.62x10-1	0.313178	3.13x10-70	-0.160872	4.31x10-19	0.0966359	7.07x10-4	0.0484177	9.04x10-2	0.0969502	6.76x10-4	-0.0253172	3.76x10-1
lysoPC a C18:2	0.0290575	1.09x10-1	-0.0282517	1.19x10-1	0.332106	2.93x10-79	-0.336078	3.08x10-81	0.110586	1.05x10-4	0.0603798	3.47x10-2	0.177419	3.96x10-10	-0.124473	1.24x10-5
lysoPC a C20:3	0.175164	2.12x10-22	0.103281	1.13x10-8	0.120276	2.81x10-11	0.103302	1.12x10-8	0.127071	8.16x10-6	0.0794204	5.43x10-3	-0.0237057	4.07x10-1	0.216659	1.72x10-14
lysoPC a C20:4	0.0570369	1.64x10-3	-0.0353331	5.13x10-2	0.176755	8.89x10-23	-0.0860073	2.02x10-6	0.0273827	3.38x10-1	-0.0219408	4.43x10-1	0.0427821	1.34x10-1	0.0690976	1.55x10-2
lysoPC a C24:0	0.00109506	9.52x10-1	-0.00467276	7.97x10-1	0.114151	2.70x10-10	-0.0773859	1.92x10-5	0.0325847	2.54x10-1	0.0310683	2.77x10-1	0.0335655	2.40x10-1	-0.0742175	9.33x10-3
lysoPC a C26:1	-0.180912	8.27x10-24	-0.151016	5.51x10-17	0.0422463	1.98x10-2	-0.157003	3.00x10-18	-0.0968987	6.84x10-4	-0.0786081	5.93x10-3	-0.0318483	2.65x10-1	-0.0481134	9.22x10-2
lysoPC a C28:0	0.0279778	1.23x10-1	0.0128874	4.77x10-1	0.115752	1.51x10-10	-0.0551836	2.33x10-3	0.0529282	6.40x10-2	0.0673924	1.84x10-2	-0.0192709	5.00x10-1	-0.0327921	2.51x10-1
lysoPC a C28:1	0.130804	4.33x10-13	0.107655	2.63x10-9	0.174356	3.38x10-22	-0.0934534	2.41x10-7	0.180113	2.16x10-10	0.17066	1.87x10-9	0.0669425	1.91x10-2	-0.0294276	3.03x10-1
SM (OH) C14:1	0.352481	9.51x10-90	0.342323	2.09x10-84	0.233438	6.14x10-39	-0.192191	1.05x10-26	0.378015	6.74x10-43	0.353749	2.15x10-37	0.20763	2.09x10-13	-0.12841	6.47x10-6
SM (OH) C16:1	0.355239	3.17x10-91	0.370379	1.44x10-99	0.185422	6.10x10-25	-0.187775	1.51x10-25	0.326891	6.74x10-32	0.316887	5.93x10-30	0.160297	1.67x10-8	-0.114503	5.86x10-5
SM (OH) C22:1	0.50146	1.38x10-193	0.497359	6.44x10-190	0.212729	1.78x10-32	-0.0613576	7.08x10-4	0.437038	2.67x10-58	0.399736	3.60x10-48	0.174508	7.69x10-10	-0.0159433	5.77x10-1
SM (OH) C22:2	0.387714	9.27x10-110	0.358669	4.71x10-93	0.316585	8.29x10-72	-0.210119	1.04x10-31	0.366001	3.96x10-40	0.312176	4.49x10-29	0.280264	1.46x10-23	-0.163942	7.76x10-9
SM (OH) C24:1	0.420621	8.35x10-131	0.428772	2.39x10-136	0.214129	6.81x10-33	-0.149574	1.09x10-16	0.351999	4.78x10-37	0.33583	1.19x10-33	0.168554	2.88x10-9	-0.0860492	2.57x10-3
SM C16:0	0.471449	2.77x10-168	0.438643	2.53x10-143	0.307724	9.52x10-68	-0.221872	3.00x10-35	0.385176	1.32x10-44	0.360823	6.11x10-39	0.203184	6.86x10-13	-0.144017	4.11x10-7
SM C16:1	0.490964	1.89x10-184	0.413891	2.89x10-126	0.280037	6.07x10-56	-0.0517389	4.31x10-3	0.364294	9.59x10-40	0.314573	1.61x10-29	0.187442	3.71x10-11	-0.0333715	2.43x10-1
SM C18:0	0.458026	9.27x10-158	0.457351	3.43x10-157	0.131091	3.88x10-13	0.000825969	9.64x10-1	0.331527	8.19x10-33	0.318239	3.30x10-30	0.0785054	5.95x10-3	0.0380523	1.83x10-1
SM C18:1	0.395927	8.61x10-115	0.36884	1.07x10-98	0.15148	4.42x10-17	-0.00114604	9.50x10-1	0.283718	4.11x10-24	0.261403	1.43x10-20	0.0860528	2.56x10-3	0.0380195	1.83x10-1
SM C20:2	0.277852	4.39x10-55	0.244371	1.29x10-42	0.196566	6.97x10-28	-0.12931	8.05x10-13	0.185079	6.68x10-11	0.18074	1.90x10-10	0.0671293	1.87x10-2	-0.0654214	2.20x10-2
SM C24:0	0.556444	4.55x10-247	0.519636	4.05x10-210	0.254524	3.35x10-46	-0.0142043	4.33x10-1	0.429311	4.19x10-56	0.39062	6.79x10-46	0.153173	7.06x10-8	0.00342635	9.05x10-1
SM C24:1	0.411513	9.68x10-125	0.374187	9.53x10-102	0.298962	7.19x10-64	-0.153274	1.86x10-17	0.308473	2.04x10-28	0.282298	7.36x10-24	0.225154	1.48x10-15	-0.194386	6.65x10-12
SM C26:0	0.344273	1.94x10-85	0.335486	6.11x10-81	0.213025	1.45x10-32	-0.178248	3.84x10-23	0.220674	5.62x10-15	0.22959	4.19x10-16	0.135969	1.77x10-6	-0.182263	1.28x10-10
SM C26:1	0.295964	1.36x10-62	0.27544	4.15x10-54	0.273931	1.63x10-53	-0.231367	2.91x10-38	0.225077	1.56x10-15	0.214297	3.51x10-14	0.212765	5.13x10-14	-0.242092	8.24x10-18
H1	-0.0670288	2.15x10-4	-0.0390235	3.13x10-2	-0.173428	5.63x10-22	0.155634	5.90x10-18	-0.00427764	8.81x10-1	-0.0107187	7.08x10-1	-0.0752069	8.43x10-3	0.16026	1.68x10-8

## Sheet: TS5
Supplementary Table 5.
				SNP-LIP association									SNP-LIP associaion conditional on MET										Beta changes
				Meta-analysis			KORA			TwinsUK (Unrelated)				Meta-analysis			KORA			TwinsUK (Unrelated)			Meta-analysis	KORA	TwinsUK (Unreated)
Locus	SNP	Alleles	LIP	Beta	(SE)	P-value	Beta	(SE)	P-value	Beta	(SE)	P-value	MET	Beta	(SE)	P-value	Beta	(SE)	P-value	Beta	(SE)	P-value
GCKR	rs1260326	T/C	TC	3.274	1.145	0.00429	2.78906	1.31745	0.0344008	4.76976	2.31511	0.0397067	PC aa C40:5	1.125	1.031	0.275	0.685018	1.16204	0.555606	2.74742	2.23087	0.218493	-0.66	-0.75	-0.42
			TG	0.079	0.015	1.54e-07	0.0809727	0.0177642	5.5206e-06	0.0753863	0.0259117	0.00372565	PC aa C40:5	0.055	0.013	2.43e-05	0.0539061	0.0158745	0.000699842	0.0575535	0.0253965	0.0237151	-0.3	-0.33	-0.24
LPA	rs1564348	T/C	HDL-C	0.966	0.568	0.0892	1.0953	0.617134	0.0761021	0.248007	1.45597	0.864789	C3	1.57	0.556	0.00479	1.64016	0.602365	0.00653657	1.17078	1.43782	0.415739	0.63	0.5	3.72
													C8:1	1.327	0.567	0.0194	1.32814	0.614606	0.0308349	1.31854	1.46096	0.367065	0.37	0.21	4.32
FADS1	rs174546	T/C	TG	0.045	0.016	0.00496	0.0428006	0.0193131	0.0268112	0.0479829	0.026744	0.0731794	PC aa C32:0	0.057	0.016	0.000376	0.0612173	0.0192183	0.00147141	0.0496492	0.0268591	0.0649113	0.27	0.43	0.03
													PC aa C32:2	0.023	0.015	0.125	0.0167987	0.01884	0.372704	0.0341298	0.0263798	0.196127	-0.49	-0.61	-0.29
													PC aa C34:2	0.016	0.015	0.286	0.0055303	0.0185806	0.766015	0.0372321	0.0267716	0.164707	-0.64	-0.87	-0.22
													PC aa C34:3	0.026	0.015	0.0832	0.0214109	0.0185525	0.248632	0.0351101	0.0264877	0.18539	-0.42	-0.5	-0.27
													PC aa C34:4	0.093	0.015	6.84e-10	0.102296	0.018442	3.35643e-08	0.0757684	0.0261382	0.00385261	1.07	1.39	0.58
													PC aa C36:2	0.016	0.015	0.286	0.00427312	0.0187763	0.819999	0.0409129	0.0267812	0.127003	-0.64	-0.9	-0.15
													PC aa C36:3	-0.004	0.015	0.79	-0.0164346	0.0177749	0.355307	0.0222582	0.0263478	0.398494	-1.09	-1.38	-0.54
													PC aa C36:4	0.133	0.016	1.71e-16	0.157318	0.0189738	2.21804e-16	0.0839987	0.0271056	0.0020126	1.96	2.68	0.75
													PC aa C36:5	0.069	0.016	1.69e-05	0.0765724	0.0194496	8.57832e-05	0.0543136	0.0270276	0.0448251	0.53	0.79	0.13
													PC aa C36:6	0.057	0.015	0.000149	0.0597455	0.0188505	0.00155403	0.0525563	0.026774	0.0500096	0.27	0.4	0.1
													PC aa C38:4	0.152	0.015	1.44e-23	0.177488	0.0187143	7.74934e-21	0.0970596	0.0272847	0.000397564	2.38	3.15	1.02
													PC aa C38:5	0.111	0.016	5.37e-12	0.130801	0.0188941	6.21209e-12	0.0692306	0.0271769	0.0110457	1.47	2.06	0.44
													PC aa C40:4	0.094	0.015	4.5e-10	0.10281	0.0178136	9.29447e-09	0.0759188	0.0261637	0.00381718	1.09	1.4	0.58
													PC aa C40:5	0.103	0.014	2.73e-13	0.114656	0.0172611	4.11762e-11	0.076992	0.0262273	0.00342822	1.29	1.68	0.6
													PC aa C40:6	0.066	0.015	1.14e-05	0.0707086	0.0180286	9.12363e-05	0.0549292	0.0266899	0.0399205	0.47	0.65	0.14
													PC aa C42:0	0.027	0.015	0.072	0.0253366	0.0184432	0.169693	0.0304499	0.0262505	0.246418	-0.4	-0.41	-0.37
													PC aa C42:1	0.021	0.015	0.162	0.0160859	0.0189552	0.396208	0.0295462	0.0266232	0.267435	-0.53	-0.62	-0.38
													PC aa C42:4	0.053	0.016	0.000941	0.0540811	0.0196355	0.00594425	0.051086	0.0269219	0.0581261	0.18	0.26	0.06
													PC aa C42:6	0.061	0.016	0.000142	0.0672184	0.0190857	0.000439518	0.0477795	0.0269702	0.0768606	0.36	0.57	0
													PC ae C36:2	0.057	0.016	0.000376	0.0580755	0.0195821	0.00306086	0.053952	0.0266683	0.0434093	0.27	0.36	0.12
													PC ae C36:3	0.067	0.016	2.94e-05	0.0690124	0.0195444	0.000424718	0.0620802	0.0265275	0.019526	0.49	0.61	0.29
													PC ae C36:4	0.041	0.016	0.0105	0.0435114	0.0195494	0.0261614	0.0367968	0.0271304	0.175401	-0.09	0.02	-0.23
													PC ae C36:5	0.026	0.016	0.104	0.030588	0.0198041	0.122644	0.016332	0.027127	0.547311	-0.42	-0.29	-0.66
													PC ae C38:4	0.039	0.016	0.0149	0.0361225	0.019893	0.0695684	0.0442892	0.0274011	0.106431	-0.13	-0.16	-0.08
													PC ae C38:5	0.027	0.016	0.0917	0.0298202	0.0197494	0.131243	0.0215543	0.0270775	0.426263	-0.4	-0.3	-0.55
													PC ae C38:6	0.036	0.016	0.0246	0.0386875	0.0194126	0.0464286	0.0303577	0.0265207	0.252697	-0.2	-0.1	-0.37
													PC ae C40:1	0.052	0.016	0.00117	0.0556598	0.0195676	0.0045006	0.0463505	0.0268628	0.0848456	0.16	0.3	-0.03
													PC ae C40:4	0.025	0.016	0.118	0.0125588	0.0194272	0.518071	0.048987	0.0270405	0.0704342	-0.44	-0.71	0.02
													PC ae C40:5	0.023	0.016	0.151	0.0136417	0.0194348	0.482823	0.041707	0.0270478	0.12349	-0.49	-0.68	-0.13
													PC ae C40:6	0.036	0.016	0.0246	0.0372451	0.0192804	0.0535519	0.0340497	0.0264332	0.198083	-0.2	-0.13	-0.29
													PC ae C42:1	0.057	0.016	0.000376	0.0601514	0.0191676	0.00172864	0.0510783	0.0268224	0.0572403	0.27	0.41	0.06
													PC ae C42:5	0.008	0.015	0.594	-0.00253028	0.0185148	0.891314	0.0305106	0.026879	0.256683	-0.82	-1.06	-0.36
													PC ae C44:5	0.007	0.015	0.641	-0.000727696	0.0184002	0.968458	0.0220251	0.0265149	0.406417	-0.84	-1.02	-0.54
													PC ae C44:6	-0.003	0.015	0.842	-0.00741635	0.0182477	0.684479	0.00641329	0.026086	0.805862	-1.07	-1.17	-0.87

## Sheet: TS6
Supplementary Table 6.
				MET→LIP using SNP as an instrumental variable
					KORA										TwinsUK (Unrelated)
Locus	SNP	Alleles	LIP	MET	Beta (MET→LIP)	90%CI			95%CI			99.9%CI			Beta (MET→LIP)	90%CI			95%CI			99.9%CI
GCKR	rs1260326	T/C	TC	PC aa C40:5	91.9775	14.5595	,	162.228	0.344399	,	177.041	-293.48	,	1326.37	93.9204	-21.3287	,	168.927	-104.547	,	185.656	-688.48	,	15288.9
			TG	PC aa C40:5	2.67031	0.835253	,	3.66211	0.280779	,	3.86139	-181.51	,	4.65	1.48442	-0.378777	,	2.29786	-1.19551	,	2.4336	-18.7	,	3.02
LPA	rs1564348	T/C	HDL-C	C3	22.5397	-11.2313	,	43.531	-26.393	,	46.5989	-83.48	,	535.44	3.30511	-50.7363	,	35.812	-81.0855	,	47.5191	-3335.5	,	182.54
				C8:1	17.1291	-12.3107	,	32.1742	-24.0007	,	35.4813	-4963.64	,	44.26	1.57022	-16.6851	,	16.2326	-21.6538	,	19.6509	-53.72	,	31.02
FADS1	rs174546	T/C	TG	PC aa C32:0	-1.06634	-1.90603	,	0.0519791	-2.02047	,	0.348182	-2.37	,	3.83	-1.32968	-2.45125	,	2.68497	-2.67902	,	5.1205	-68.04	,	394.47
				PC aa C32:2	0.469552	0.0824376	,	0.803332	0.0177919	,	0.875015	-0.37	,	1.42	0.789275	-0.592867	,	1.5555	-1.53747	,	1.736	-11.9	,	279.02
				PC aa C34:2	1.19256	0.367168	,	2.09007	0.203184	,	2.2521	-0.74	,	3.1	0.958414	-0.518591	,	1.74677	-1.07089	,	1.9385	-16.54	,	3.57
				PC aa C34:3	1.14399	-0.00811237	,	1.94315	-0.414269	,	2.08386	-14.08	,	2.73	0.965107	-1.09468	,	1.86869	-2.35637	,	2.08742	-37.9	,	38.64
				PC aa C34:4	-0.39556	-0.702864	,	-0.0325418	-0.767406	,	0.0394002	-0.96	,	0.41	-0.583505	-1.1268	,	0.439323	-1.22425	,	0.833803	-1.45	,	3.28
				PC aa C36:2	0.944594	0.237724	,	1.64039	0.141688	,	1.7822	-0.53	,	2.13	1.14066	-1.19997	,	2.20327	-2.52638	,	2.45508	-57.97	,	347.8
				PC aa C36:3	0.82313	0.300374	,	1.41791	0.201443	,	1.54913	-0.19	,	1.88	0.744963	-0.0983651	,	1.42783	-0.381074	,	1.65859	-3.09	,	2.48
				PC aa C36:4	-0.375671	-0.658615	,	-0.0615484	-0.721568	,	-0.016903	-0.92	,	0.28	-0.432614	-0.829615	,	0.0734583	-0.885804	,	0.242066	-1.12	,	0.69
				PC aa C36:5	-0.292226	-0.499712	,	-0.0307791	-0.54017	,	0.0255296	-0.75	,	0.3	-0.474194	-0.946618	,	0.116594	-1.02929	,	0.330959	-1.36	,	1.61
				PC aa C36:6	-0.821377	-1.44291	,	0.299491	-1.52198	,	0.733144	-1.98	,	8.95	-0.923061	-1.92359	,	2.04066	-2.30069	,	4.62858	-345.74	,	118.33
				PC aa C38:4	-0.314762	-0.552432	,	-0.0524198	-0.589895	,	0.00682582	-0.81	,	0.18	-0.347083	-0.671676	,	0.0625284	-0.74308	,	0.141757	-1.09	,	0.48
				PC aa C38:5	-0.395434	-0.698514	,	-0.0624936	-0.743865	,	-0.0165829	-0.93	,	0.22	-0.482666	-0.962774	,	0.0747615	-1.03166	,	0.266507	-1.43	,	1.33
				PC aa C40:4	-0.575258	-1.0154	,	-0.0126901	-1.09702	,	0.125281	-1.4	,	1.17	-0.658045	-1.26838	,	0.444487	-1.36704	,	0.932817	-2.14	,	4.33
				PC aa C40:5	-0.569122	-1.01487	,	-0.0311213	-1.07197	,	0.153892	-1.35	,	0.8	-0.64338	-1.22248	,	0.333532	-1.33401	,	0.61458	-1.84	,	9.82
				PC aa C40:6	-0.942388	-1.70384	,	0.305895	-1.8364	,	0.839294	-2.21	,	5.16	-1.0498	-2.20047	,	2.10286	-2.41498	,	3.90359	-303.4	,	90.76
				PC aa C42:0	-1.36981	-2.35882	,	0.117184	-2.61575	,	0.722139	-195.07	,	46.15	-0.904188	-1.7276	,	0.52875	-1.91908	,	1.24798	-19.63	,	21.35
				PC aa C42:1	-0.741307	-1.28721	,	-0.196223	-1.38783	,	-0.0685201	-1.9	,	0.87	-0.642559	-1.24159	,	0.145004	-1.3361	,	0.316912	-1.96	,	1.23
				PC aa C42:4	-0.698881	-1.22155	,	-0.106631	-1.29433	,	0.0338505	-1.59	,	0.94	-0.620146	-1.19827	,	0.632899	-1.30985	,	1.38653	-6.3	,	382.08
				PC aa C42:6	-0.904875	-1.64056	,	0.0625912	-1.7737	,	0.327107	-2.25	,	1.56	-0.946118	-1.75741	,	0.480639	-1.89837	,	1.05878	-3.07	,	25.91
				PC ae C36:2	0.596934	0.0455972	,	1.05045	-0.0582821	,	1.1417	-0.43	,	1.45	1.4009	-3.88991	,	2.77096	-9.98222	,	3.19148	-135.34	,	142.52
				PC ae C36:3	0.563121	0.10681	,	0.960175	-0.0102483	,	1.02636	-0.35	,	1.44	0.970828	-0.760912	,	1.89469	-1.3475	,	2.07612	-15.39	,	2.59
				PC ae C36:4	-0.747895	-1.30212	,	-0.104073	-1.39091	,	0.112073	-1.68	,	1	-0.587706	-1.12815	,	0.0993256	-1.26146	,	0.288244	-1.76	,	1.26
				PC ae C36:5	-0.488383	-0.850161	,	-0.11505	-0.928662	,	-0.0692816	-1.2	,	0.31	-0.428491	-0.842821	,	0.017114	-0.934466	,	0.116058	-1.27	,	0.63
				PC ae C38:4	-0.575543	-1.03868	,	-0.157282	-1.10381	,	-0.0610943	-1.45	,	0.38	-0.514614	-1.01194	,	0.0713107	-1.10029	,	0.192325	-1.46	,	0.64
				PC ae C38:5	-0.616317	-1.08101	,	-0.148644	-1.17742	,	-0.051844	-1.45	,	0.35	-0.533418	-1.01597	,	-0.007506	-1.13157	,	0.124661	-1.36	,	0.87
				PC ae C38:6	-1.0582	-1.83317	,	-0.115017	-1.99449	,	0.177031	-2.75	,	3.09	-0.806933	-1.52456	,	0.129162	-1.67423	,	0.443166	-3.54	,	3.05
				PC ae C40:1	-0.643369	-1.1284	,	-0.046255	-1.18694	,	0.0996856	-1.53	,	0.53	-1.07188	-2.02102	,	1.04405	-2.21092	,	1.93709	-255.51	,	47.25
				PC ae C40:4	-0.699547	-1.24035	,	-0.159445	-1.359	,	-0.0805385	-1.78	,	0.23	-0.617587	-1.19539	,	0.233687	-1.29817	,	0.473104	-1.78	,	4.46
				PC ae C40:5	-0.711844	-1.23001	,	-0.150427	-1.35142	,	-0.0513472	-2.22	,	0.4	-0.652449	-1.25991	,	0.193868	-1.37791	,	0.404134	-1.97	,	2.04
				PC ae C40:6	-1.58207	-2.73963	,	1.22782	-2.9015	,	2.54083	-104.15	,	11.29	-1.03096	-1.99391	,	0.642518	-2.23435	,	1.38605	-7.95	,	1958.48
				PC ae C42:1	-0.951923	-1.67549	,	0.00549324	-1.81252	,	0.259261	-2.57	,	1.42	-0.849288	-1.73889	,	1.71733	-1.87639	,	3.6406	-127.78	,	49.83
				PC ae C42:5	-0.785021	-1.35325	,	-0.236592	-1.43086	,	-0.110664	-1.76	,	0.35	-0.686459	-1.3506	,	0.148859	-1.43717	,	0.348263	-2.14	,	2.01
				PC ae C44:5	-0.678036	-1.16464	,	-0.217018	-1.25806	,	-0.143789	-1.64	,	0.3	-0.60817	-1.16019	,	0.118121	-1.2928	,	0.291951	-2.28	,	1.44
				PC ae C44:6	-0.61045	-1.03604	,	-0.194614	-1.1032	,	-0.101914	-1.39	,	0.44	-0.54205	-1.01982	,	-0.0502208	-1.15495	,	0.107599	-1.95	,	0.64

## Sheet: TS7
Supplementary Table 7.
					SNP-MET-LIP model fit
						KORA					TwinsUK (Unrelated)					Is the best model
Locus	SNP	Alleles	LIP	MET	Model	P-value	GoFI	RMSEA	BIC	Best Model	P-value	GoFI	RMSEA	BIC	Best Model	replicated?
GCKR	rs1260326	T/C	TC	PC aa C40:5	4	0.555321	0.999866	0	-7.11147	X	0.217748	0.998695	0.0258986	-5.13	X	Yes
					5	0.034323	0.998284	0.0447764	-2.9808		0.0395151	0.996372	0.0646855	-2.41
					6	0.034323	0.998284	0.0447764	-2.9808		0.0395151	0.996372	0.0646855	-2.41
					7	0.00082503	0.995735	0.0766145	3.72472		0.00255937	0.99227	0.102284	2.44
					8	0.00791154	0.997303	0.0590676	-0.405949		0.0115529	0.994559	0.0833583	-0.27
					9	0.00082503	0.995735	0.0766145	3.72472		0.00255937	0.99227	0.102284	2.44
					10	0	0.868331	0.50743	440.277		2.22e-16	0.947274	0.293073	60.83
GCKR	rs1260326	T/C	TG	PC aa C40:5	4	0.000693628	0.995613	0.0778169	4.04691		0.0234897	0.995614	0.0730644	-1.52
					5	5.47e-06	0.992168	0.106464	13.2061		0.00369234	0.992831	0.097972	1.78
					6	5.47e-06	0.992168	0.106464	13.2061		0.00369234	0.992831	0.097972	1.78
					7	0.00082503	0.995735	0.0766145	3.72472		0.00255937	0.99227	0.102284	2.44
					8	0.154746	0.999223	0.024304	-5.4345	X	0.0160231	0.995047	0.0787527	-0.85
					9	0.00082503	0.995735	0.0766145	3.72472		0.00255937	0.99227	0.102284	2.44
					10	0	0.878722	0.481028	394.998		1.38e-10	0.966605	0.227865	34.54
LPA	rs1564348	T/C	HDL-C	C3	4	0.00649791	0.997168	0.0607673	-0.0525753		0.414984	0.999428	0	-5.99
					5	0.0759752	0.998793	0.0351937	-4.31038		0.864659	0.999975	0	-6.62
					6	0.0759752	0.998793	0.0351937	-4.31038		0.864659	0.999975	0	-6.62
					7	0.000182932	0.994671	0.0865568	6.53941		0.00134762	0.991284	0.109474	3.62
					8	1.93e-05	0.99307	0.0997303	10.7972		0.000955664	0.990754	0.113162	4.26
					9	0.000182932	0.994671	0.0865568	6.53941		0.00134762	0.991284	0.109474	3.62
					10	0	0.964326	0.237725	91.5908		3.02e-08	0.974735	0.195869	24.04
LPA	rs1564348	T/C	HDL-C	C8:1	4	0.0307144	0.998212	0.0459849	-2.79048		0.366289	0.999298	0	-5.84
					5	0.0759752	0.998793	0.0351937	-4.31038		0.864659	0.999975	0	-6.62
					6	0.0759752	0.998793	0.0351937	-4.31038		0.864659	0.999975	0	-6.62
					7	0.00167105	0.996229	0.0715404	2.42044		1.89e-06	0.981094	0.167449	16.05
					8	0.000734572	0.995653	0.0774212	3.94033		1.26e-06	0.980461	0.170458	16.84
					9	0.00167105	0.996229	0.0715404	2.42044		1.89e-06	0.981094	0.167449	16.05
					10	5.38e-07	0.990508	0.117911	17.6622		1.79e-05	0.984577	0.14995	11.75
FADS1	rs174546	T/C	TG	PC aa C32:0	4	0.00145981	0.996134	0.072536	2.66933		0.0644786	0.997071	0.0558961	-3.23
					5	0.0267454	0.998121	0.0474549	-2.55217		0.0729012	0.997243	0.053513	-3.44
					6	0.0267454	0.998121	0.0474549	-2.55217		0.0729012	0.997243	0.053513	-3.44
					7	1.7e-08	0.988035	0.13325	24.3465		0.0132719	0.994766	0.0814318	-0.52
					8	1.16e-09	0.986119	0.144101	29.568		0.0118424	0.994596	0.0830173	-0.32
					9	1.7e-08	0.988035	0.13325	24.3465		0.0132719	0.994766	0.0814318	-0.52
					10	1.63e-12	0.981454	0.167863	42.4295		0.484459	0.999579	0	-6.16	X
FADS1	rs174546	T/C	TG	PC aa C32:2	4	0.372359	0.999694	0	-6.66356	X	0.195403	0.99856	0.0295618	-4.98	X	Yes
					5	0.0267454	0.998121	0.0474549	-2.55217		0.0729012	0.997243	0.053513	-3.44
					6	0.0267454	0.998121	0.0474549	-2.55217		0.0729012	0.997243	0.053513	-3.44
					7	1.19e-07	0.989429	0.124819	20.5717		0.00739589	0.993887	0.0893142	0.52
					8	1e-06	0.990955	0.114936	16.4603		0.0176138	0.995188	0.0773775	-1.02
					9	1.19e-07	0.989429	0.124819	20.5717		0.00739589	0.993887	0.0893142	0.52
					10	0	0.958969	0.25643	107.627		5.88e-08	0.975753	0.191559	22.75
FADS1	rs174546	T/C	TG	PC aa C34:2	4	0.765851	0.999966	0	-7.37065	X	0.164024	0.998337	0.0347885	-4.72	X	Yes
					5	0.0267454	0.998121	0.0474549	-2.55217		0.0729012	0.997243	0.053513	-3.44
					6	0.0267454	0.998121	0.0474549	-2.55217		0.0729012	0.997243	0.053513	-3.44
					7	5.06e-10	0.985525	0.147315	31.193		0.000700281	0.990273	0.116409	4.84
					8	6e-09	0.987289	0.137566	26.3745		0.00139774	0.99134	0.109076	3.56
					9	5.06e-10	0.985525	0.147315	31.193		0.000700281	0.990273	0.116409	4.84
					10	0	0.940242	0.315616	166.37		0.000963432	0.990766	0.113076	4.24
FADS1	rs174546	T/C	TG	PC aa C34:3	4	0.248291	0.999488	0.0138517	-6.12644	X	0.18468	0.998488	0.0313263	-4.89	X	Yes
					5	0.0267454	0.998121	0.0474549	-2.55217		0.0729012	0.997243	0.053513	-3.44
					6	0.0267454	0.998121	0.0474549	-2.55217		0.0729012	0.997243	0.053513	-3.44
					7	0.00015386	0.994548	0.0876342	6.86504		0.00555965	0.993454	0.0929544	1.03
					8	0.00104274	0.995899	0.0749644	3.29076		0.0125543	0.994683	0.0822084	-0.42
					9	0.00015386	0.994548	0.0876342	6.86504		0.00555965	0.993454	0.0929544	1.03
					10	0	0.946177	0.297678	147.283		1.19e-06	0.980375	0.170863	16.94
FADS1	rs174546	T/C	TG	PC aa C34:4	4	3.28e-08	0.988504	0.13047	23.0743		0.00379567	0.992873	0.0976406	1.73
					5	0.0267454	0.998121	0.0474549	-2.55217		0.0729012	0.997243	0.053513	-3.44
					6	0.0267454	0.998121	0.0474549	-2.55217		0.0729012	0.997243	0.053513	-3.44
					7	0	0.973097	0.204398	66.0267		5.57e-05	0.986343	0.140339	9.59
					8	0	0.964305	0.2378	91.6533		3.71e-06	0.982139	0.162373	14.75
					9	0	0.973097	0.204398	66.0267		5.57e-05	0.986344	0.140339	9.59
					10	0	0.922227	0.366971	227.189		3.86e-13	0.957952	0.258486	46.06
FADS1	rs174546	T/C	TG	PC aa C36:2	4	0.819872	0.99998	0	-7.40749	X	0.126389	0.997995	0.0415512	-4.32	X	Yes
					5	0.0267454	0.998121	0.0474549	-2.55217		0.0729012	0.997243	0.053513	-3.44
					6	0.0267454	0.998121	0.0474549	-2.55217		0.0729012	0.997243	0.053513	-3.44
					7	3.66e-12	0.982025	0.165115	40.8418		0.00480401	0.993232	0.0947715	1.3
					8	4.36e-11	0.983781	0.156411	35.9865		0.00783138	0.993973	0.0885691	0.42
					9	3.66e-12	0.982025	0.165115	40.8418		0.00480401	0.993232	0.0947715	1.3
					10	0	0.948589	0.290198	139.654		0.0090852	0.994197	0.08661	0.15
FADS1	rs174546	T/C	TG	PC aa C36:3	4	0.35496	0.999671	0	-6.60369	X	0.397731	0.999385	0	-5.94	X	Yes
					5	0.0267454	0.998121	0.0474549	-2.55217		0.0729012	0.997243	0.053513	-3.44
					6	0.0267454	0.998121	0.0474549	-2.55217		0.0729012	0.997243	0.053513	-3.44
					7	5.64e-13	0.980706	0.171398	44.5105		2.87e-05	0.985313	0.146014	10.85
					8	4.44e-12	0.982163	0.164445	40.4589		0.00010748	0.987366	0.134494	8.35
					9	5.64e-13	0.980706	0.171398	44.5105		2.87e-05	0.985313	0.146014	10.85
					10	0	0.8937	0.442656	333.504		1.12e-10	0.966285	0.22905	34.95
FADS1	rs174546	T/C	TG	PC aa C36:4	4	2.22e-16	0.975194	0.195771	60.0365		0.001979	0.991875	0.105219	2.92
					5	0.0267454	0.998121	0.0474549	-2.55217		0.0729012	0.997243	0.053513	-3.44
					6	0.0267454	0.998121	0.0474549	-2.55217		0.0729012	0.997243	0.053513	-3.44
					7	0	0.926513	0.355093	212.308		3.42e-12	0.961134	0.247553	41.78
					8	0	0.908987	0.402697	274.897		1.34e-13	0.956428	0.263609	48.13
					9	0	0.926513	0.355093	212.308		3.42e-12	0.961134	0.247553	41.78
					10	0	0.909007	0.402643	274.821		8.69e-08	0.976351	0.18899	21.99
FADS1	rs174546	T/C	TG	PC aa C36:5	4	8.48e-05	0.994125	0.0912564	7.98928		0.04448	0.996543	0.0626529	-2.61
					5	0.0267454	0.998121	0.0474549	-2.55217		0.0729012	0.997243	0.053513	-3.44
					6	0.0267454	0.998121	0.0474549	-2.55217		0.0729012	0.997243	0.053513	-3.44
					7	0	0.969021	0.220378	77.8033		2.52e-05	0.985113	0.147095	11.09
					8	0	0.965424	0.233757	88.3448		1.64e-05	0.984442	0.150661	11.92
					9	0	0.969021	0.220378	77.8033		2.52e-05	0.985113	0.147095	11.09
					10	3.77e-15	0.977193	0.187244	54.3701		0.119581	0.997921	0.0428748	-4.23	X
FADS1	rs174546	T/C	TG	PC aa C36:6	4	0.00154189	0.996173	0.0721345	2.56853		0.0496399	0.9967	0.060719	-2.8
					5	0.0267454	0.998121	0.0474549	-2.55217		0.0729012	0.997243	0.053513	-3.44
					6	0.0267454	0.998121	0.0474549	-2.55217		0.0729012	0.997243	0.053513	-3.44
					7	0.000199362	0.994732	0.0860169	6.37775		0.0233919	0.995608	0.0731284	-1.51
					8	1.34e-05	0.992807	0.101736	11.4985		0.0162438	0.995068	0.0785552	-0.88
					9	0.000199362	0.994732	0.0860169	6.37775		0.0233919	0.995608	0.0731284	-1.51
					10	0	0.964356	0.237619	91.5036		0.0357751	0.996229	0.0663538	-2.25
FADS1	rs174546	T/C	TG	PC aa C38:4	4	0	0.968153	0.223661	80.3331		0.000389013	0.989363	0.122339	5.93
					5	0.0267454	0.998121	0.0474549	-2.55217		0.0729012	0.997243	0.053513	-3.44
					6	0.0267454	0.998121	0.0474549	-2.55217		0.0729012	0.997243	0.053513	-3.44
					7	0	0.919344	0.374865	237.35		2.22e-16	0.947084	0.293662	61.09
					8	0	0.897071	0.433931	320.235		0	0.940539	0.313593	70.46
					9	0	0.919344	0.374865	237.35		2.22e-16	0.947084	0.293662	61.09
					10	0	0.890163	0.451769	347.646		7.97e-10	0.969228	0.217951	31.11
FADS1	rs174546	T/C	TG	PC aa C38:5	4	6e-12	0.982376	0.16341	39.8703		0.0109164	0.994474	0.0841347	-0.17
					5	0.0267454	0.998121	0.0474549	-2.55217		0.0729012	0.997243	0.053513	-3.44
					6	0.0267454	0.998121	0.0474549	-2.55217		0.0729012	0.997243	0.053513	-3.44
					7	0	0.945422	0.299995	149.686		1.24e-09	0.969893	0.215383	30.25
					8	0	0.932456	0.338302	192.108		2.33e-10	0.967384	0.224955	33.52
					9	0	0.945422	0.299995	149.686		1.24e-09	0.969893	0.215383	30.25
					10	0	0.92234	0.366662	226.795		0.000303139	0.988976	0.124778	6.4
FADS1	rs174546	T/C	TG	PC aa C40:4	4	9.07e-09	0.987584	0.135874	25.5717		0.00376066	0.992859	0.0977519	1.74
					5	0.0267454	0.998121	0.0474549	-2.55217		0.0729012	0.997243	0.053513	-3.44
					6	0.0267454	0.998121	0.0474549	-2.55217		0.0729012	0.997243	0.053513	-3.44
					7	1.92e-13	0.979949	0.174918	46.6255		4.31e-05	0.985946	0.142553	10.08
					8	0	0.970072	0.216347	74.7494		2.86e-06	0.981734	0.164357	15.26
					9	1.92e-13	0.979949	0.174918	46.6255		4.31e-05	0.985946	0.142553	10.08
					10	0	0.895074	0.439106	328.073		6.49e-13	0.958708	0.25592	45.04
FADS1	rs174546	T/C	TG	PC aa C40:5	4	3.99e-11	0.983718	0.156732	36.1606		0.00337638	0.992694	0.0990395	1.94
					5	0.0267454	0.998121	0.0474549	-2.55217		0.0729012	0.997243	0.053513	-3.44
					6	0.0267454	0.998121	0.0474549	-2.55217		0.0729012	0.997243	0.053513	-3.44
					7	1.19e-14	0.978	0.183706	52.0934		1.57e-05	0.984371	0.151036	12
					8	0	0.964591	0.236772	90.8062		9.47e-07	0.980026	0.172502	17.38
					9	1.19e-14	0.978	0.183706	52.0934		1.57e-05	0.984371	0.151036	12
					10	0	0.867751	0.5089	442.87		1.65e-12	0.960068	0.251252	43.21
FADS1	rs174546	T/C	TG	PC aa C40:6	4	9.02e-05	0.994169	0.0908874	7.87267		0.0396001	0.996375	0.0646491	-2.42
					5	0.0267454	0.998121	0.0474549	-2.55217		0.0729012	0.997243	0.053513	-3.44
					6	0.0267454	0.998121	0.0474549	-2.55217		0.0729012	0.997243	0.053513	-3.44
					7	9.58e-05	0.994212	0.0905224	7.75777		0.0194379	0.995334	0.075924	-1.19
					8	4.11e-07	0.990314	0.119176	18.1826		0.0109085	0.994472	0.0841446	-0.17
					9	9.58e-05	0.994212	0.0905224	7.75777		0.0194379	0.995334	0.075924	-1.19
					10	0	0.916479	0.382643	247.572		0.00194768	0.991851	0.105398	2.95
FADS1	rs174546	T/C	TG	PC aa C42:0	4	0.169385	0.999275	0.0226282	-5.57096	X	0.245654	0.998841	0.0211996	-5.31	X	Yes
					5	0.0267454	0.998121	0.0474549	-2.55217		0.0729012	0.997243	0.053513	-3.44
					6	0.0267454	0.998121	0.0474549	-2.55217		0.0729012	0.997243	0.053513	-3.44
					7	0.00308131	0.996654	0.066872	1.29935		0.00302866	0.992528	0.100323	2.14
					8	0.0165838	0.997803	0.0522678	-1.71944		0.00851649	0.9941	0.0874673	0.27
					9	0.00308131	0.996654	0.066872	1.29935		0.00302866	0.992528	0.100323	2.14
					10	0	0.941516	0.311816	162.234		5.13e-10	0.968566	0.220485	31.97
FADS1	rs174546	T/C	TG	PC aa C42:1	4	0.395868	0.999723	0	-6.7385	X	0.266661	0.998939	0.0173816	-5.42	X	Yes
					5	0.0267454	0.998121	0.0474549	-2.55217		0.0729012	0.997243	0.053513	-3.44
					6	0.0267454	0.998121	0.0474549	-2.55217		0.0729012	0.997243	0.053513	-3.44
					7	5.77e-09	0.987261	0.137728	26.4517		7.63e-05	0.986833	0.137566	8.99
					8	4.98e-08	0.988802	0.12867	22.2654		0.000218495	0.988468	0.127918	7.01
					9	5.77e-09	0.987261	0.137728	26.4517		7.63e-05	0.986833	0.137566	8.99
					10	0	0.964069	0.238648	92.3538		1.15e-06	0.980325	0.171099	17.01
FADS1	rs174546	T/C	TG	PC aa C42:4	4	0.00590835	0.997103	0.0615742	0.118705		0.0577207	0.996915	0.0579772	-3.05
					5	0.0267454	0.998121	0.0474549	-2.55217		0.0729012	0.997243	0.053513	-3.44
					6	0.0267454	0.998121	0.0474549	-2.55217		0.0729012	0.997243	0.053513	-3.44
					7	6.66e-16	0.975944	0.19261	57.9068		0.00135428	0.991292	0.109421	3.61
					8	1.11e-16	0.975004	0.196566	60.5777		0.00109935	0.99097	0.111672	4
					9	6.66e-16	0.975944	0.19261	57.9068		0.00135428	0.991292	0.109421	3.61
					10	0.00283042	0.996595	0.0675367	1.45435		0.31486	0.999131	0.00362636	-5.64	X
FADS1	rs174546	T/C	TG	PC aa C42:6	4	0.000435341	0.995285	0.080967	4.91472		0.0763841	0.997308	0.0525845	-3.51
					5	0.0267454	0.998121	0.0474549	-2.55217		0.0729012	0.997243	0.053513	-3.44
					6	0.0267454	0.998121	0.0474549	-2.55217		0.0729012	0.997243	0.053513	-3.44
					7	2e-09	0.986505	0.141975	28.5127		0.000521465	0.989817	0.119416	5.38
					8	4.37e-11	0.983783	0.156398	35.9796		0.000543243	0.98988	0.119002	5.31
					9	2e-09	0.986505	0.141975	28.5127		0.000521465	0.989817	0.119416	5.38
					10	0	0.971501	0.210771	70.6169		0.951539	0.999997	0	-6.65	X
FADS1	rs174546	T/C	TG	PC ae C36:2	4	0.0030397	0.996645	0.0669788	1.32414		0.0430711	0.996497	0.0632109	-2.56
					5	0.0267454	0.998121	0.0474549	-2.55217		0.0729012	0.997243	0.053513	-3.44
					6	0.0267454	0.998121	0.0474549	-2.55217		0.0729012	0.997243	0.053513	-3.44
					7	1.33e-15	0.976498	0.190242	56.334		0.0432132	0.996501	0.063154	-2.57
					8	2.22e-16	0.975133	0.196026	60.2103		0.0258924	0.995757	0.071557	-1.69
					9	1.33e-15	0.976498	0.190242	56.334		0.0432132	0.996501	0.063154	-2.57
					10	4.17e-05	0.99362	0.0954062	9.33324		0.00207815	0.99195	0.104666	2.83
FADS1	rs174546	T/C	TG	PC ae C36:3	4	0.000420662	0.99526	0.0811946	4.97877		0.0193295	0.995326	0.0760071	-1.18
					5	0.0267454	0.998121	0.0474549	-2.55217		0.0729012	0.997243	0.053513	-3.44
					6	0.0267454	0.998121	0.0474549	-2.55217		0.0729012	0.997243	0.053513	-3.44
					7	0	0.970878	0.213213	72.4133		0.0021288	0.991987	0.104393	2.78
					8	0	0.968286	0.22316	79.9442		0.00062836	0.990106	0.117522	5.04
					9	0	0.970878	0.213213	72.4133		0.0021288	0.991987	0.104393	2.78
					10	3.17e-10	0.985191	0.149096	32.1092		1.6e-06	0.980836	0.168684	16.37
FADS1	rs174546	T/C	TG	PC ae C36:4	4	0.0260536	0.998103	0.0477292	-2.50688		0.174704	0.998418	0.0329848	-4.81	X
					5	0.0267454	0.998121	0.0474549	-2.55217		0.0729012	0.997243	0.053513	-3.44
					6	0.0267454	0.998121	0.0474549	-2.55217		0.0729012	0.997243	0.053513	-3.44
					7	1.34e-10	0.984579	0.152309	33.7894		2.94e-07	0.978223	0.180753	19.64
					8	1.31e-10	0.984562	0.152395	33.8347		6e-07	0.97932	0.175773	18.26
					9	1.34e-10	0.984579	0.152309	33.7894		2.94e-07	0.978223	0.180753	19.64
					10	0.81239	0.999978	0	-7.40301	X	0.0241032	0.995652	0.0726678	-1.57
FADS1	rs174546	T/C	TG	PC ae C36:5	4	0.122374	0.999084	0.0282707	-5.07267	X	0.546663	0.999687	0	-6.29	X	Yes
					5	0.0267454	0.998121	0.0474549	-2.55217		0.0729012	0.997243	0.053513	-3.44
					6	0.0267454	0.998121	0.0474549	-2.55217		0.0729012	0.997243	0.053513	-3.44
					7	0	0.96625	0.230737	85.9116		2.11e-11	0.963811	0.23807	38.22
					8	0	0.967108	0.227568	83.3911		9.06e-11	0.965974	0.230198	35.36
					9	0	0.96625	0.230737	85.9116		2.11e-11	0.963811	0.23807	38.22
					10	0.00708464	0.997227	0.0600258	-0.207957		1.03e-06	0.980162	0.171865	17.21
FADS1	rs174546	T/C	TG	PC ae C38:4	4	0.0693674	0.998736	0.036393	-4.16141		0.105866	0.997757	0.0456771	-4.04
					5	0.0267454	0.998121	0.0474549	-2.55217		0.0729012	0.997243	0.053513	-3.44
					6	0.0267454	0.998121	0.0474549	-2.55217		0.0729012	0.997243	0.053513	-3.44
					7	0	0.962793	0.243185	96.1466		1.2e-09	0.96985	0.21555	30.31
					8	0	0.963334	0.24127	94.5374		1.64e-09	0.970315	0.213739	29.71
					9	0	0.962793	0.243185	96.1466		1.2e-09	0.96985	0.21555	30.31
					10	0.163096	0.999254	0.0233416	-5.51406		0.531992	0.999664	0	-6.26	X
FADS1	rs174546	T/C	TG	PC ae C38:5	4	0.130965	0.999125	0.0271725	-5.17831	X	0.425514	0.999454	0	-6.02	X	Yes
					5	0.0267454	0.998121	0.0474549	-2.55217		0.0729012	0.997243	0.053513	-3.44
					6	0.0267454	0.998121	0.0474549	-2.55217		0.0729012	0.997243	0.053513	-3.44
					7	0	0.968946	0.220662	78.0205		7.42e-10	0.96912	0.218368	31.26
					8	0	0.969849	0.217205	75.3943		2.79e-09	0.971115	0.210593	28.67
					9	0	0.968946	0.220662	78.0205		7.42e-10	0.96912	0.218368	31.26
					10	0.00273998	0.996573	0.0677893	1.51366		8.92e-06	0.983498	0.155557	13.08
FADS1	rs174546	T/C	TG	PC ae C38:6	4	0.0462711	0.998478	0.0413859	-3.48764		0.25193	0.998872	0.0200957	-5.34	X
					5	0.0267454	0.998121	0.0474549	-2.55217		0.0729012	0.997243	0.053513	-3.44
					6	0.0267454	0.998121	0.0474549	-2.55217		0.0729012	0.997243	0.053513	-3.44
					7	5.56e-06	0.99218	0.106381	13.1755		0.00036179	0.98925	0.123053	6.07
					8	9.06e-06	0.99253	0.103816	12.24		0.00100628	0.990833	0.112615	4.16
					9	5.56e-06	0.99218	0.106381	13.1755		0.00036179	0.98925	0.123053	6.07
					10	0.051338	0.998545	0.0401525	-3.66213	X	2.37e-07	0.977894	0.182224	20.05
FADS1	rs174546	T/C	TG	PC ae C40:1	4	0.00447178	0.996911	0.0638874	0.622227		0.0843426	0.997445	0.0505674	-3.67
					5	0.0267454	0.998121	0.0474549	-2.55217		0.0729012	0.997243	0.053513	-3.44
					6	0.0267454	0.998121	0.0474549	-2.55217		0.0729012	0.997243	0.053513	-3.44
					7	3.18e-14	0.978687	0.180649	50.1606		0.0120003	0.994616	0.0828344	-0.34
					8	6.33e-15	0.97756	0.185644	53.335		0.0137222	0.994816	0.0809627	-0.58
					9	3.18e-14	0.978687	0.180649	50.1606		0.0120003	0.994616	0.0828344	-0.34
					10	0.000282012	0.994978	0.0838079	5.7269		0.499594	0.999608	0	-6.2	X
FADS1	rs174546	T/C	TG	PC ae C40:4	4	0.51777	0.999839	0	-7.041	X	0.0699806	0.997186	0.054316	-3.37
					5	0.0267454	0.998121	0.0474549	-2.55217		0.0729012	0.997243	0.053513	-3.44
					6	0.0267454	0.998121	0.0474549	-2.55217		0.0729012	0.997243	0.053513	-3.44
					7	0	0.972397	0.207212	68.0363		5.9e-05	0.986434	0.139831	9.48
					8	0	0.973963	0.200872	63.5474		5.7e-05	0.986379	0.14014	9.55
					9	0	0.972397	0.207212	68.0363		5.9e-05	0.986434	0.139831	9.48
					10	7.03e-14	0.979243	0.178143	48.6008		0.795727	0.999942	0	-6.59	X
FADS1	rs174546	T/C	TG	PC ae C40:5	4	0.482507	0.999811	0	-6.96615	X	0.122884	0.997957	0.0422276	-4.27	X	Yes
					5	0.0267454	0.998121	0.0474549	-2.55217		0.0729012	0.997243	0.053513	-3.44
					6	0.0267454	0.998121	0.0474549	-2.55217		0.0729012	0.997243	0.053513	-3.44
					7	0	0.972928	0.20508	66.5108		1.5e-05	0.984305	0.151383	12.08
					8	1.11e-16	0.974471	0.19878	62.0968		2.33e-05	0.984987	0.147771	11.25
					9	0	0.972928	0.20508	66.5108		1.5e-05	0.984305	0.151383	12.08
					10	3.06e-13	0.980276	0.173407	45.712		0.133316	0.998066	0.0402425	-4.4
FADS1	rs174546	T/C	TG	PC ae C40:6	4	0.0533797	0.99857	0.0396817	-3.72735	X	0.197358	0.998572	0.0292415	-4.99	X	Yes
					5	0.0267454	0.998121	0.0474549	-2.55217		0.0729012	0.997243	0.053513	-3.44
					6	0.0267454	0.998121	0.0474549	-2.55217		0.0729012	0.997243	0.053513	-3.44
					7	0.00264345	0.996548	0.0680674	1.57921		0.00496945	0.993284	0.094353	1.24
					8	0.00504462	0.996994	0.0628954	0.404035		0.0118319	0.994594	0.0830295	-0.32
					9	0.00264345	0.996548	0.0680674	1.57921		0.00496945	0.993284	0.094353	1.24
					10	6.59e-05	0.993946	0.0927454	8.46462		2.05e-07	0.977665	0.18324	20.34
FADS1	rs174546	T/C	TG	PC ae C42:1	4	0.00171538	0.996247	0.0713461	2.37227		0.0568387	0.996893	0.058262	-3.03
					5	0.0267454	0.998121	0.0474549	-2.55217		0.0729012	0.997243	0.053513	-3.44
					6	0.0267454	0.998121	0.0474549	-2.55217		0.0729012	0.997243	0.053513	-3.44
					7	2.85e-07	0.990051	0.12088	18.8922		0.0197693	0.995359	0.0756723	-1.22
					8	2.24e-08	0.98823	0.132099	23.8167		0.0156391	0.995011	0.0791019	-0.81
					9	2.85e-07	0.990051	0.12088	18.8922		0.0197693	0.995359	0.0756723	-1.22
					10	2.47e-13	0.980127	0.174098	46.1287		0.167311	0.998362	0.0342296	-4.75	X
FADS1	rs174546	T/C	TG	PC ae C42:5	4	0.891236	0.999993	0	-7.44064	X	0.255914	0.99889	0.0193809	-5.36	X	Yes
					5	0.0267454	0.998121	0.0474549	-2.55217		0.0729012	0.997243	0.053513	-3.44
					6	0.0267454	0.998121	0.0474549	-2.55217		0.0729012	0.997243	0.053513	-3.44
					7	1.25e-12	0.98127	0.16874	42.9415		2.93e-06	0.981774	0.164164	15.21
					8	1.52e-11	0.983032	0.160173	38.053		8.02e-06	0.983333	0.156402	13.28
					9	1.25e-12	0.98127	0.16874	42.9415		2.93e-06	0.981774	0.164164	15.21
					10	0	0.932958	0.336862	190.421		0.000103833	0.987312	0.134806	8.41
FADS1	rs174546	T/C	TG	PC ae C44:5	4	0.968435	0.999999	0	-7.45777	X	0.405658	0.999405	0	-5.96	X	Yes
					5	0.0267454	0.998121	0.0474549	-2.55217		0.0729012	0.997243	0.053513	-3.44
					6	0.0267454	0.998121	0.0474549	-2.55217		0.0729012	0.997243	0.053513	-3.44
					7	4.18e-11	0.98375	0.156566	36.0704		4.81e-06	0.98254	0.160389	14.26
					8	5.14e-10	0.985535	0.14726	31.1648		1.8e-05	0.984591	0.149875	11.73
					9	4.18e-11	0.98375	0.156566	36.0704		4.81e-06	0.98254	0.160389	14.26
					10	0	0.928618	0.349191	205.097		2.92e-09	0.971186	0.210313	28.58
FADS1	rs174546	T/C	TG	PC ae C44:6	4	0.684263	0.999936	0	-7.29397	X	0.805554	0.999948	0	-6.59	X	Yes
					5	0.0267454	0.998121	0.0474549	-2.55217		0.0729012	0.997243	0.053513	-3.44
					6	0.0267454	0.998121	0.0474549	-2.55217		0.0729012	0.997243	0.053513	-3.44
					7	1.49e-12	0.981391	0.168162	42.604		1.04e-07	0.976628	0.18779	21.64
					8	1.67e-11	0.983101	0.15983	37.8622		5.33e-07	0.979139	0.1766	18.49
					9	1.49e-12	0.981391	0.168162	42.604		1.04e-07	0.976628	0.18779	21.64
					10	0	0.918452	0.377293	240.518		2.22e-16	0.947004	0.293914	61.21

## Sheet: TS8
Supplementary Table 8.
		Skewness of the metabolite distribution
Locus	SNP - MET - LIP	KORA	TwinsUK
GCKR	rs1260326 - PC aa C40:5 - TC	0.0867066	0.00273902
	rs1260326 - PC aa C40:5 - TG	0.0867066	0.00273902
LPA	rs1564348 - C3 - HDL	0.0203183	0.268198
	rs1564348 - C8:1 - HDL	0.204423	-0.0620563
FADS1	rs174546 - PC aa C32:0 - TG	0.0509639	0.105978
	rs174546 - PC aa C32:2 - TG	-0.933927	-0.223676
	rs174546 - PC aa C34:2 - TG	0.260313	0.215477
	rs174546 - PC aa C34:3 - TG	-0.13744	0.313433
	rs174546 - PC aa C34:4 - TG	-0.243312	0.0251966
	rs174546 - PC aa C36:2 - TG	-0.0485429	0.0837811
	rs174546 - PC aa C36:3 - TG	-0.10487	0.16806
	rs174546 - PC aa C36:4 - TG	0.0914299	-0.0884936
	rs174546 - PC aa C36:5 - TG	0.0533535	0.199396
	rs174546 - PC aa C36:6 - TG	-0.222586	0.1691
	rs174546 - PC aa C38:4 - TG	-0.0795663	-0.316559
	rs174546 - PC aa C38:5 - TG	-0.136377	-0.0473058
	rs174546 - PC aa C40:4 - TG	0.195171	0.376036
	rs174546 - PC aa C40:5 - TG	0.0867066	0.00273902
	rs174546 - PC aa C40:6 - TG	-0.105192	-0.211424
	rs174546 - PC aa C42:0 - TG	0.0227029	0.199382
	rs174546 - PC aa C42:1 - TG	-0.10269	0.484109
	rs174546 - PC aa C42:4 - TG	-0.0351627	1.02553
	rs174546 - PC aa C42:6 - TG	0.215958	0.477757
	rs174546 - PC ae C36:2 - TG	-0.240555	0.336784
	rs174546 - PC ae C36:3 - TG	-0.178487	0.124535
	rs174546 - PC ae C36:4 - TG	0.0107504	-0.0790385
	rs174546 - PC ae C36:5 - TG	-0.0723692	-0.155029
	rs174546 - PC ae C38:4 - TG	-0.15904	0.218693
	rs174546 - PC ae C38:5 - TG	-0.0262266	0.0242841
	rs174546 - PC ae C38:6 - TG	-0.0818877	-0.003191
	rs174546 - PC ae C40:1 - TG	-0.319121	0.658925
	rs174546 - PC ae C40:4 - TG	-0.188801	0.833348
	rs174546 - PC ae C40:5 - TG	-0.274849	0.65131
	rs174546 - PC ae C40:6 - TG	-0.0505488	0.0712087
	rs174546 - PC ae C42:1 - TG	-0.0756898	1.05321
	rs174546 - PC ae C42:5 - TG	0.0344709	0.461621
	rs174546 - PC ae C44:5 - TG	-0.064496	-0.22704
	rs174546 - PC ae C44:6 - TG	-0.0735786	-0.142306
